# Supplementary material for: High-resolution characterization of gene function using single-cell CRISPR tiling screen
Source: Nat Commun. 2021 Jul 1;12:4063. doi: 10.1038/s41467-021-24324-0 (PMC8249386; doi:10.1038/s41467-021-24324-0)
Supplement: Supplementary file 2 — Supplementary Data 1 [file 41467_2021_24324_MOESM2_ESM.xlsx]

## Sheet: Suppl Data 1
gRNA_id	sequence
sg_mDot1l_35_s	GCTGAGGCTCAAGTCGCCTG
sg_mDot1l_36_s	CTGAGGCTCAAGTCGCCTGT
sg_mDot1l_40_a	ACGGCGGGCTCGGCGCCCAC
sg_mDot1l_50_a	CCACGGGTAGACGGCGGGCT
sg_mDot1l_55_a	AGCGGCCACGGGTAGACGGC
sg_mDot1l_56_a	CAGCGGCCACGGGTAGACGG
sg_mDot1l_59_a	CGGCAGCGGCCACGGGTAGA
sg_mDot1l_61_s	CCGAGCCCGCCGTCTACCCG
sg_mDot1l_71_s	CGTCTACCCGTGGCCGCTGC
sg_mDot1l_96_a	TAATCTCATGAGCAGCATCA
sg_mDot1l_150_a	CCATGGCCAGCTTGAGATCT
sg_mDot1l_151_a	TCCATGGCCAGCTTGAGATC
sg_mDot1l_155_s	GGAAATCCCAGATCTCAAGC
sg_mDot1l_161_s	CCCAGATCTCAAGCTGGCCA
sg_mDot1l_167_a	GATCAGGACATAGTTCTCCA
sg_mDot1l_235_s	GGCTGTGTGACAAATACAAC
sg_mDot1l_236_s	GCTGTGTGACAAATACAACC
sg_mDot1l_243_a	GGTGGATGCTGTCGATGGCC
sg_mDot1l_289_a	GGCCGAGTATTCAGCTTCAT
sg_mDot1l_290_a	CGGCCGAGTATTCAGCTTCA
sg_mDot1l_298_s	AGCCCATGAAGCTGAATACT
sg_mDot1l_309_s	CTGAATACTCGGCCGTCCAA
sg_mDot1l_310_a	TGCCGCAGAAGTCCATTGGA
sg_mDot1l_314_a	GATGTGCCGCAGAAGTCCAT
sg_mDot1l_319_s	GGCCGTCCAATGGACTTCTG
sg_mDot1l_335_s	TCTGCGGCACATCCTGCAGC
sg_mDot1l_336_a	AGTGGTTATATACCTGCTGC
sg_mDot1l_354_a	TCTCCGGGTCAGTGACAGAG
sg_mDot1l_362_s	TAACCACTCTGTCACTGACC
sg_mDot1l_369_a	CGTAGTTGTTAAGCTTCTCC
sg_mDot1l_370_a	TCGTAGTTGTTAAGCTTCTC
sg_mDot1l_394_a	CCATACACCTCAGGGGAGAA
sg_mDot1l_395_a	CCCATACACCTCAGGGGAGA
sg_mDot1l_398_s	CTACGAGCCCTTCTCCCCTG
sg_mDot1l_401_a	GGTCTCCCCATACACCTCAG
sg_mDot1l_403_a	GAGGTCTCCCCATACACCTC
sg_mDot1l_405_s	CCCTTCTCCCCTGAGGTGTA
sg_mDot1l_407_s	CTTCTCCCCTGAGGTGTATG
sg_mDot1l_422_a	CTGGGCCACCAGGTCAAAGG
sg_mDot1l_425_s	TGGGGAGACCTCCTTTGACC
sg_mDot1l_428_s	GGAGACCTCCTTTGACCTGG
sg_mDot1l_432_a	CATCAATCATCTGGGCCACC
sg_mDot1l_440_a	CTTGATCTCATCAATCATCT
sg_mDot1l_441_a	TCTTGATCTCATCAATCATC
sg_mDot1l_461_s	TGATGAGATCAAGATGACAG
sg_mDot1l_482_s	GGATGACCTGTTTGTCGACC
sg_mDot1l_483_s	GATGACCTGTTTGTCGACCT
sg_mDot1l_516_a	TGGTGGCCGCAGCAACCTGA
sg_mDot1l_521_s	GGTTGTCCTTCAGGTTGCTG
sg_mDot1l_533_a	GTAGTGATGTTTGCAGTTGG
sg_mDot1l_536_a	TCCGTAGTGATGTTTGCAGT
sg_mDot1l_546_s	ACCAACTGCAAACATCACTA
sg_mDot1l_551_s	CTGCAAACATCACTACGGAG
sg_mDot1l_560_s	TCACTACGGAGTGGAGAAAG
sg_mDot1l_603_a	TCATCCACTTCCTGAACTCT
sg_mDot1l_610_s	TGGACCGAGAGTTCAGGAAG
sg_mDot1l_619_s	AGTTCAGGAAGTGGATGAAA
sg_mDot1l_624_s	AGGAAGTGGATGAAATGGTA
sg_mDot1l_674_s	ACGAGGTGACTTCCTCTCAG
sg_mDot1l_675_a	GTTCCCTCCATTCCTCTGAG
sg_mDot1l_679_s	GTGACTTCCTCTCAGAGGAA
sg_mDot1l_682_s	ACTTCCTCTCAGAGGAATGG
sg_mDot1l_683_s	CTTCCTCTCAGAGGAATGGA
sg_mDot1l_688_s	TCTCAGAGGAATGGAGGGAA
sg_mDot1l_732_s	TTTGTGAATAACTTTGCCTT
sg_mDot1l_737_a	GTGATCCACCTCAGGACCAA
sg_mDot1l_740_s	TAACTTTGCCTTTGGTCCTG
sg_mDot1l_743_s	CTTTGCCTTTGGTCCTGAGG
sg_mDot1l_745_a	TTCAGCTGGTGATCCACCTC
sg_mDot1l_758_s	TGAGGTGGATCACCAGCTGA
sg_mDot1l_759_a	TTGCGAATCGCTCCTTCAGC
sg_mDot1l_779_s	GGAGCGATTCGCAAACATGA
sg_mDot1l_809_a	CAGAGGGGCAAAGGGCTTTG
sg_mDot1l_817_a	CTGAAGTTCAGAGGGGCAAA
sg_mDot1l_818_a	CCTGAAGTTCAGAGGGGCAA
sg_mDot1l_824_a	GTTGATCCTGAAGTTCAGAG
sg_mDot1l_826_a	CTGTTGATCCTGAAGTTCAG
sg_mDot1l_829_s	CCTTTGCCCCTCTGAACTTC
sg_mDot1l_841_s	TGAACTTCAGGATCAACAGC
sg_mDot1l_872_a	CAGCTCCACCACACGCATGA
sg_mDot1l_878_s	TGGCACCATCATGCGTGTGG
sg_mDot1l_896_s	GGTGGAGCTGTCGCCCCTGA
sg_mDot1l_900_a	TCCACGACACAGAGCCCTTC
sg_mDot1l_910_s	CCCTGAAGGGCTCTGTGTCG
sg_mDot1l_915_s	AAGGGCTCTGTGTCGTGGAC
sg_mDot1l_931_a	GTGTGCAGATAGTAGGAGAC
sg_mDot1l_938_a	GTCAATGGTGTGCAGATAGT
sg_mDot1l_1067_a	CTCAGGGACTTTGGTGGGCG
sg_mDot1l_1072_a	TTGCTCTCAGGGACTTTGGT
sg_mDot1l_1073_a	TTTGCTCTCAGGGACTTTGG
sg_mDot1l_1076_a	TGCTTTGCTCTCAGGGACTT
sg_mDot1l_1083_a	TGGCAGCTGCTTTGCTCTCA
sg_mDot1l_1084_a	GTGGCAGCTGCTTTGCTCTC
sg_mDot1l_1100_s	GAGCAAAGCAGCTGCCACTG
sg_mDot1l_1137_s	GGTGCTGAGGAAGAAAAATC
sg_mDot1l_1142_s	TGAGGAAGAAAAATCAGGTG
sg_mDot1l_1168_a	TTCCGGGCTTTGGAGGGAGA
sg_mDot1l_1174_a	TTCTTCTTCCGGGCTTTGGA
sg_mDot1l_1175_a	TTTCTTCTTCCGGGCTTTGG
sg_mDot1l_1177_s	AGCCATCTCCCTCCAAAGCC
sg_mDot1l_1178_a	CAGTTTCTTCTTCCGGGCTT
sg_mDot1l_1184_a	CTTGTTCAGTTTCTTCTTCC
sg_mDot1l_1185_a	TCTTGTTCAGTTTCTTCTTC
sg_mDot1l_1200_s	AAGAAGAAACTGAACAAGAA
sg_mDot1l_1201_s	AGAAGAAACTGAACAAGAAA
sg_mDot1l_1211_s	GAACAAGAAAGGGAGAAAGA
sg_mDot1l_1215_s	AAGAAAGGGAGAAAGATGGC
sg_mDot1l_1219_s	AAGGGAGAAAGATGGCTGGC
sg_mDot1l_1227_s	AAGATGGCTGGCCGGAAACG
sg_mDot1l_1228_s	AGATGGCTGGCCGGAAACGT
sg_mDot1l_1231_s	TGGCTGGCCGGAAACGTGGG
sg_mDot1l_1243_a	CTGGCAGCACTCATTTTCTT
sg_mDot1l_1244_a	ACTGGCAGCACTCATTTTCT
sg_mDot1l_1262_a	CTTAGACTTGCGTTCGGCAC
sg_mDot1l_1268_a	GCTCTTCTTAGACTTGCGTT
sg_mDot1l_1290_a	GCAGGAGATCCAGTGTGCTT
sg_mDot1l_1292_s	TAAGAAGAGCCAAAGCACAC
sg_mDot1l_1308_a	GGGCTGGGGGCGGAGAGTGC
sg_mDot1l_1318_a	GCTGAGGGTGGGGCTGGGGG
sg_mDot1l_1321_a	GAGGCTGAGGGTGGGGCTGG
sg_mDot1l_1324_a	GGTGAGGCTGAGGGTGGGGC
sg_mDot1l_1366_a	AGCTGGTAGAATGGGCTGTG
sg_mDot1l_1374_a	TTGGAGGTAGCTGGTAGAAT
sg_mDot1l_1375_a	CTTGGAGGTAGCTGGTAGAA
sg_mDot1l_1383_a	GCTGCGTGCTTGGAGGTAGC
sg_mDot1l_1390_a	GAGTGCAGCTGCGTGCTTGG
sg_mDot1l_1393_a	GGTGAGTGCAGCTGCGTGCT
sg_mDot1l_1414_a	GGTGCCACTAGCAGTGGGTT
sg_mDot1l_1415_a	GGGTGCCACTAGCAGTGGGT
sg_mDot1l_1419_a	GGGTGGGTGCCACTAGCAGT
sg_mDot1l_1421_s	CTCACCCAACCCACTGCTAG
sg_mDot1l_1435_a	TTCTGCAGCGCAGGTGGGGT
sg_mDot1l_1436_a	CTTCTGCAGCGCAGGTGGGG
sg_mDot1l_1439_a	AAGCTTCTGCAGCGCAGGTG
sg_mDot1l_1469_a	CTGCAGGTACTGGATTCTGA
sg_mDot1l_1479_a	AAGCCAGGAACTGCAGGTAC
sg_mDot1l_1485_a	TTGTATAAGCCAGGAACTGC
sg_mDot1l_1487_s	AATCCAGTACCTGCAGTTCC
sg_mDot1l_1494_a	GCGGGGTCTTTGTATAAGCC
sg_mDot1l_1511_a	TAGGTTAGCCTTGTACTGCG
sg_mDot1l_1514_s	TACAAAGACCCCGCAGTACA
sg_mDot1l_1530_a	CCTGGTCCAGAAGCTGCTGT
sg_mDot1l_1535_s	GGCTAACCTACAGCAGCTTC
sg_mDot1l_1541_s	CCTACAGCAGCTTCTGGACC
sg_mDot1l_1575_a	AGAGCTGCTGGGCTGTGCCC
sg_mDot1l_1586_a	GCAATGGCCGAAGAGCTGCT
sg_mDot1l_1587_a	GGCAATGGCCGAAGAGCTGC
sg_mDot1l_1590_s	GGCACAGCCCAGCAGCTCTT
sg_mDot1l_1601_s	GCAGCTCTTCGGCCATTGCC
sg_mDot1l_1602_a	CTTCCTTTTGGGCCTGGCAA
sg_mDot1l_1608_a	GGATTTCTTCCTTTTGGGCC
sg_mDot1l_1610_s	CGGCCATTGCCAGGCCCAAA
sg_mDot1l_1613_a	CCTGCGGATTTCTTCCTTTT
sg_mDot1l_1614_a	GCCTGCGGATTTCTTCCTTT
sg_mDot1l_1624_s	CCCAAAAGGAAGAAATCCGC
sg_mDot1l_1629_a	GCTTCTGCTGGAACAGCCTG
sg_mDot1l_1643_s	CAGGCTGTTCCAGCAGAAGC
sg_mDot1l_1679_a	GGCCTGAATCAGGTCATTGT
sg_mDot1l_1688_s	GACCTACAATGACCTGATTC
sg_mDot1l_1689_a	TTTCCTTCTGGGCCTGAATC
sg_mDot1l_1697_s	TGACCTGATTCAGGCCCAGA
sg_mDot1l_1700_a	GTGGGCAGAGATTTCCTTCT
sg_mDot1l_1701_a	TGTGGGCAGAGATTTCCTTC
sg_mDot1l_1718_a	TTCCCGCAGCTGCTGGTTGT
sg_mDot1l_1719_a	GTTCCCGCAGCTGCTGGTTG
sg_mDot1l_1725_a	CCGACTGTTCCCGCAGCTGC
sg_mDot1l_1727_s	TGCCCACAACCAGCAGCTGC
sg_mDot1l_1736_s	CCAGCAGCTGCGGGAACAGT
sg_mDot1l_1745_s	GCGGGAACAGTCGGAACAGC
sg_mDot1l_1751_s	ACAGTCGGAACAGCTGGAGA
sg_mDot1l_1768_s	AGAAGGACAACAGCGAGCTT
sg_mDot1l_1783_s	AGCTTCGGAGCCAGAGCCTG
sg_mDot1l_1805_a	AAGCCTCAGCTCCTCACACC
sg_mDot1l_1806_a	CAAGCCTCAGCTCCTCACAC
sg_mDot1l_1813_s	GGGCCCGGTGTGAGGAGCTG
sg_mDot1l_1822_s	GTGAGGAGCTGAGGCTTGAC
sg_mDot1l_1835_a	CAGGTTCTCCAAGGACAGTG
sg_mDot1l_1838_s	TGACTGGTCCACACTGTCCT
sg_mDot1l_1844_a	CTCTTTCCGCAGGTTCTCCA
sg_mDot1l_1849_s	CACTGTCCTTGGAGAACCTG
sg_mDot1l_1854_a	GGGCCTGCTTCTCTTTCCGC
sg_mDot1l_1862_s	GAACCTGCGGAAAGAGAAGC
sg_mDot1l_1870_s	GGAAAGAGAAGCAGGCCCTG
sg_mDot1l_1874_a	CTCTGAGATCTGGCTCCTCA
sg_mDot1l_1875_a	TCTCTGAGATCTGGCTCCTC
sg_mDot1l_1884_a	GCCGCTGCTTCTCTGAGATC
sg_mDot1l_1894_s	GCCAGATCTCAGAGAAGCAG
sg_mDot1l_1904_s	AGAGAAGCAGCGGCACTGCC
sg_mDot1l_1949_a	CAGGAGCTCCTGCTGGCGCT
sg_mDot1l_1950_a	GCAGGAGCTCCTGCTGGCGC
sg_mDot1l_1952_s	CGAGAAGACCCAGCGCCAGC
sg_mDot1l_1956_a	TTAACTGCAGGAGCTCCTGC
sg_mDot1l_1968_a	GTACACAGGACTTTAACTGC
sg_mDot1l_1982_a	AGCATCATCTGGTGGTACAC
sg_mDot1l_1990_a	AAAGACAAAGCATCATCTGG
sg_mDot1l_1993_a	TGCAAAGACAAAGCATCATC
sg_mDot1l_2013_s	GCTTTGTCTTTGCATCTGCG
sg_mDot1l_2018_s	GTCTTTGCATCTGCGTGGCA
sg_mDot1l_2019_s	TCTTTGCATCTGCGTGGCAA
sg_mDot1l_2027_s	TCTGCGTGGCAAGGGTGCCC
sg_mDot1l_2028_s	CTGCGTGGCAAGGGTGCCCT
sg_mDot1l_2033_a	AGCCTCCAGCTCTCGGCCCA
sg_mDot1l_2034_a	CAGCCTCCAGCTCTCGGCCC
sg_mDot1l_2039_s	GGGTGCCCTGGGCCGAGAGC
sg_mDot1l_2040_a	CAGCATCAGCCTCCAGCTCT
sg_mDot1l_2042_s	TGCCCTGGGCCGAGAGCTGG
sg_mDot1l_2052_s	CGAGAGCTGGAGGCTGATGC
sg_mDot1l_2053_s	GAGAGCTGGAGGCTGATGCT
sg_mDot1l_2072_s	TGGGCGCTTACGCCTTGAGC
sg_mDot1l_2073_a	TCTTGGCACAGTCCAGCTCA
sg_mDot1l_2090_a	GAGGTGTGGCAGGGAGATCT
sg_mDot1l_2099_a	CATGCTGCTGAGGTGTGGCA
sg_mDot1l_2100_a	TCATGCTGCTGAGGTGTGGC
sg_mDot1l_2104_a	GGGCTCATGCTGCTGAGGTG
sg_mDot1l_2109_a	GCTCAGGGCTCATGCTGCTG
sg_mDot1l_2124_a	GGCCGTTCATGGACAGCTCA
sg_mDot1l_2125_a	TGGCCGTTCATGGACAGCTC
sg_mDot1l_2133_s	AGCCCTGAGCTGTCCATGAA
sg_mDot1l_2135_a	GCTGGCAGCATGGCCGTTCA
sg_mDot1l_2145_a	AGAGCTCATAGCTGGCAGCA
sg_mDot1l_2153_a	TGCATTGCAGAGCTCATAGC
sg_mDot1l_2173_s	AGCTCTGCAATGCAGCTAGT
sg_mDot1l_2185_a	GGTGTGTTCTGCTTGGATGA
sg_mDot1l_2192_a	GTACTGGGGTGTGTTCTGCT
sg_mDot1l_2206_a	AAGGGAGAGGCCAGGTACTG
sg_mDot1l_2208_a	CCAAGGGAGAGGCCAGGTAC
sg_mDot1l_2214_a	CCTGGTCCAAGGGAGAGGCC
sg_mDot1l_2219_s	CCAGTACCTGGCCTCTCCCT
sg_mDot1l_2224_a	GGTACGACCTCCTGGTCCAA
sg_mDot1l_2225_a	AGGTACGACCTCCTGGTCCA
sg_mDot1l_2228_s	GGCCTCTCCCTTGGACCAGG
sg_mDot1l_2232_a	GGGTACAAGGTACGACCTCC
sg_mDot1l_2245_a	CCACTGTGGCTAGGGGTACA
sg_mDot1l_2252_a	AGGCCGGCCACTGTGGCTAG
sg_mDot1l_2254_a	CGAGGCCGGCCACTGTGGCT
sg_mDot1l_2256_s	CCTTGTACCCCTAGCCACAG
sg_mDot1l_2259_a	CTAGCCGAGGCCGGCCACTG
sg_mDot1l_2260_s	GTACCCCTAGCCACAGTGGC
sg_mDot1l_2266_s	CTAGCCACAGTGGCCGGCCT
sg_mDot1l_2268_a	ACAGCTTTTCTAGCCGAGGC
sg_mDot1l_2272_a	CCAGACAGCTTTTCTAGCCG
sg_mDot1l_2283_s	CCTCGGCTAGAAAAGCTGTC
sg_mDot1l_2288_s	GCTAGAAAAGCTGTCTGGCC
sg_mDot1l_2295_a	GGGTGTAATCAGGCAAAGCC
sg_mDot1l_2305_a	GGTGACAACCGGGTGTAATC
sg_mDot1l_2308_s	TGGCTTTGCCTGATTACACC
sg_mDot1l_2315_a	AATCTTGGCAGGTGACAACC
sg_mDot1l_2316_a	CAATCTTGGCAGGTGACAAC
sg_mDot1l_2326_a	CGCCTCAACACAATCTTGGC
sg_mDot1l_2330_a	GTGCCGCCTCAACACAATCT
sg_mDot1l_2335_s	CACCTGCCAAGATTGTGTTG
sg_mDot1l_2338_s	CTGCCAAGATTGTGTTGAGG
sg_mDot1l_2351_s	GTTGAGGCGGCACCTGAGCC
sg_mDot1l_2352_a	CCCCAGTGTGGTCCTGGCTC
sg_mDot1l_2358_a	TGCTAGCCCCAGTGTGGTCC
sg_mDot1l_2361_s	CACCTGAGCCAGGACCACAC
sg_mDot1l_2364_a	CTGCTTTGCTAGCCCCAGTG
sg_mDot1l_2418_a	AGGGAAGGCTGCTCTCCTTG
sg_mDot1l_2420_a	GTAGGGAAGGCTGCTCTCCT
sg_mDot1l_2433_a	AGCCAGGGCTCTGGTAGGGA
sg_mDot1l_2437_a	GACAAGCCAGGGCTCTGGTA
sg_mDot1l_2438_a	GGACAAGCCAGGGCTCTGGT
sg_mDot1l_2442_s	AGCCTTCCCTACCAGAGCCC
sg_mDot1l_2448_a	TCATGCTGTTGGACAAGCCA
sg_mDot1l_2449_a	TTCATGCTGTTGGACAAGCC
sg_mDot1l_2459_a	GGGGCTGAGCTTCATGCTGT
sg_mDot1l_2474_s	CAGCATGAAGCTCAGCCCCC
sg_mDot1l_2478_a	AGGCCAGTGGTGGATCCTGG
sg_mDot1l_2481_a	GGGAGGCCAGTGGTGGATCC
sg_mDot1l_2486_s	CAGCCCCCAGGATCCACCAC
sg_mDot1l_2488_a	GTTGCCGGGGAGGCCAGTGG
sg_mDot1l_2491_a	GAGGTTGCCGGGGAGGCCAG
sg_mDot1l_2495_s	GGATCCACCACTGGCCTCCC
sg_mDot1l_2498_a	GAGGGGCGAGGTTGCCGGGG
sg_mDot1l_2501_a	GGTGAGGGGCGAGGTTGCCG
sg_mDot1l_2503_a	GAGGTGAGGGGCGAGGTTGC
sg_mDot1l_2510_a	TTTCTCGGAGGTGAGGGGCG
sg_mDot1l_2515_a	CTACCTTTCTCGGAGGTGAG
sg_mDot1l_2517_a	CACTACCTTTCTCGGAGGTG
sg_mDot1l_2523_s	TCGCCCCTCACCTCCGAGAA
sg_mDot1l_2561_a	GGTCTCCCCGTGGCTGCTGT
sg_mDot1l_2565_s	GAGCGTGCCTACAGCAGCCA
sg_mDot1l_2567_s	GCGTGCCTACAGCAGCCACG
sg_mDot1l_2571_a	GGCTGGTGATGGTCTCCCCG
sg_mDot1l_2582_a	GCTAACAGGTAGGCTGGTGA
sg_mDot1l_2588_a	TGGAATGCTAACAGGTAGGC
sg_mDot1l_2592_a	TGAGTGGAATGCTAACAGGT
sg_mDot1l_2596_a	GTGCTGAGTGGAATGCTAAC
sg_mDot1l_2608_a	TTGGGCTGCACTGTGCTGAG
sg_mDot1l_2626_a	ATGCTGACCGGCAGCTTGTT
sg_mDot1l_2627_a	GATGCTGACCGGCAGCTTGT
sg_mDot1l_2630_s	AGTGCAGCCCAACAAGCTGC
sg_mDot1l_2638_a	CTGGCCAGTGGGATGCTGAC
sg_mDot1l_2645_s	GCTGCCGGTCAGCATCCCAC
sg_mDot1l_2649_a	GCAGCACCACGCTGGCCAGT
sg_mDot1l_2650_a	GGCAGCACCACGCTGGCCAG
sg_mDot1l_2654_s	CAGCATCCCACTGGCCAGCG
sg_mDot1l_2657_a	ACGGCTGGGCAGCACCACGC
sg_mDot1l_2677_s	TGCTGCCCAGCCGTGCTGAG
sg_mDot1l_2701_a	CGGGGCTGTGGCACAGGGCT
sg_mDot1l_2702_a	CCGGGGCTGTGGCACAGGGC
sg_mDot1l_2706_a	AGTCCCGGGGCTGTGGCACA
sg_mDot1l_2707_a	GAGTCCCGGGGCTGTGGCAC
sg_mDot1l_2713_a	GCTGAAGAGTCCCGGGGCTG
sg_mDot1l_2714_s	CAGCCCTGTGCCACAGCCCC
sg_mDot1l_2719_a	AGTGTGGCTGAAGAGTCCCG
sg_mDot1l_2721_a	CAAGTGTGGCTGAAGAGTCC
sg_mDot1l_2735_a	ACCAGTCTGCTTCTCAAGTG
sg_mDot1l_2745_s	GCCACACTTGAGAAGCAGAC
sg_mDot1l_2760_s	CAGACTGGTGCTTCTGCCCA
sg_mDot1l_2765_a	TCCAGCACCCCCTGCACCAT
sg_mDot1l_2769_s	GCTTCTGCCCATGGTGCAGG
sg_mDot1l_2775_s	GCCCATGGTGCAGGGGGTGC
sg_mDot1l_2781_s	GGTGCAGGGGGTGCTGGAGC
sg_mDot1l_2788_s	GGGGTGCTGGAGCAGGAAGC
sg_mDot1l_2801_s	AGGAAGCAGGAGCCTCGCTG
sg_mDot1l_2841_s	GCTGGTTCGGTGGCCATCAG
sg_mDot1l_2843_s	TGGTTCGGTGGCCATCAGTG
sg_mDot1l_2849_s	GGTGGCCATCAGTGGGGCCC
sg_mDot1l_2855_a	AGGTGCTGGGCTGCTGGCCA
sg_mDot1l_2856_a	GAGGTGCTGGGCTGCTGGCC
sg_mDot1l_2861_a	GGCCAGAGGTGCTGGGCTGC
sg_mDot1l_2868_a	TTCCAGAGGCCAGAGGTGCT
sg_mDot1l_2870_s	GGCCAGCAGCCCAGCACCTC
sg_mDot1l_2875_a	GATTCCATTCCAGAGGCCAG
sg_mDot1l_2877_s	AGCCCAGCACCTCTGGCCTC
sg_mDot1l_2882_a	AACAGCAGATTCCATTCCAG
sg_mDot1l_2910_s	GCTGTTTTTGATGAATCCTC
sg_mDot1l_2915_a	AAAGAGGCTGCTGGGGCCAG
sg_mDot1l_2922_a	TGGTGGCAAAGAGGCTGCTG
sg_mDot1l_2924_a	CATGGTGGCAAAGAGGCTGC
sg_mDot1l_2931_a	GAGACCCCATGGTGGCAAAG
sg_mDot1l_2936_s	CAGCAGCCTCTTTGCCACCA
sg_mDot1l_2939_a	TGTGCTGCGAGACCCCATGG
sg_mDot1l_2942_a	TGGTGTGCTGCGAGACCCCA
sg_mDot1l_2962_a	AGGAGAGGTGGGTGTTGTGG
sg_mDot1l_2965_a	GACAGGAGAGGTGGGTGTTG
sg_mDot1l_2973_a	GGGACTGCGACAGGAGAGGT
sg_mDot1l_2974_a	CGGGACTGCGACAGGAGAGG
sg_mDot1l_2977_a	TTGCGGGACTGCGACAGGAG
sg_mDot1l_2982_a	CCGAGTTGCGGGACTGCGAC
sg_mDot1l_2993_s	CCTGTCGCAGTCCCGCAACT
sg_mDot1l_2994_a	GAGAGGCAGGACCCGAGTTG
sg_mDot1l_3007_a	AGTTGGTGGGCAGGAGAGGC
sg_mDot1l_3011_a	TGTGAGTTGGTGGGCAGGAG
sg_mDot1l_3016_a	CTGGCTGTGAGTTGGTGGGC
sg_mDot1l_3020_a	GGGACTGGCTGTGAGTTGGT
sg_mDot1l_3021_a	GGGGACTGGCTGTGAGTTGG
sg_mDot1l_3024_a	GGCGGGGACTGGCTGTGAGT
sg_mDot1l_3035_a	GGTCACACTCAGGCGGGGAC
sg_mDot1l_3040_a	TGAGTGGTCACACTCAGGCG
sg_mDot1l_3042_a	CCTGAGTGGTCACACTCAGG
sg_mDot1l_3045_a	AGCCCTGAGTGGTCACACTC
sg_mDot1l_3053_s	CCGCCTGAGTGTGACCACTC
sg_mDot1l_3054_s	CGCCTGAGTGTGACCACTCA
sg_mDot1l_3056_a	GTCTGGCAGCGAGCCCTGAG
sg_mDot1l_3073_a	AGTTCCCCTTTGCTGGTGTC
sg_mDot1l_3078_s	TCGCTGCCAGACACCAGCAA
sg_mDot1l_3080_s	GCTGCCAGACACCAGCAAAG
sg_mDot1l_3097_a	TCTGAGAAGGCAGGATCAGA
sg_mDot1l_3106_a	CTCTCTGGGTCTGAGAAGGC
sg_mDot1l_3110_a	TTCGCTCTCTGGGTCTGAGA
sg_mDot1l_3120_a	TCCTTTTTGCTTCGCTCTCT
sg_mDot1l_3121_a	CTCCTTTTTGCTTCGCTCTC
sg_mDot1l_3130_s	ACCCAGAGAGCGAAGCAAAA
sg_mDot1l_3133_s	CAGAGAGCGAAGCAAAAAGG
sg_mDot1l_3156_s	ATTGTGTTCAGCATTTCAGT
sg_mDot1l_3170_a	GGAAGGTGACTGCTTGGAGC
sg_mDot1l_3176_a	CCTGGTGGAAGGTGACTGCT
sg_mDot1l_3187_a	AAGGGGCTATGCCTGGTGGA
sg_mDot1l_3191_a	AGTCAAGGGGCTATGCCTGG
sg_mDot1l_3194_a	AGAAGTCAAGGGGCTATGCC
sg_mDot1l_3204_a	CTCGGGTGCCAGAAGTCAAG
sg_mDot1l_3207_s	AGGCATAGCCCCTTGACTTC
sg_mDot1l_3216_s	CCCTTGACTTCTGGCACCCG
sg_mDot1l_3218_s	CTTGACTTCTGGCACCCGAG
sg_mDot1l_3221_a	GCTCTGCACACAGTCCCCTC
sg_mDot1l_3222_a	GGCTCTGCACACAGTCCCCT
sg_mDot1l_3237_s	GGGGACTGTGTGCAGAGCCA
sg_mDot1l_3242_s	CTGTGTGCAGAGCCACGGAC
sg_mDot1l_3243_a	GCTTACGACTGTCCTGTCCG
sg_mDot1l_3265_s	ACAGTCGTAAGCGCAGCAGA
sg_mDot1l_3282_s	AGAAGGAAGCGTGCATCAGC
sg_mDot1l_3298_a	GACACACCCGTGCTGAGGCT
sg_mDot1l_3302_s	TGGAACACCTAGCCTCAGCA
sg_mDot1l_3303_s	GGAACACCTAGCCTCAGCAC
sg_mDot1l_3320_a	TGGCAGAGCCCGGCGCTTGG
sg_mDot1l_3323_a	AGTTGGCAGAGCCCGGCGCT
sg_mDot1l_3330_a	CAGCAACAGTTGGCAGAGCC
sg_mDot1l_3340_a	GTAAAGAGGCCAGCAACAGT
sg_mDot1l_3342_s	CGGGCTCTGCCAACTGTTGC
sg_mDot1l_3354_a	ACCCCGAGGACTGTGTAAAG
sg_mDot1l_3362_s	TGGCCTCTTTACACAGTCCT
sg_mDot1l_3364_s	GCCTCTTTACACAGTCCTCG
sg_mDot1l_3368_a	GAGATTAAGAGGAGACCCCG
sg_mDot1l_3414_a	TGGCTGTGATCTCCAGTGGC
sg_mDot1l_3418_a	GAGATGGCTGTGATCTCCAG
sg_mDot1l_3434_a	GGAGCTCTCAGGGGATGAGA
sg_mDot1l_3443_a	GCTCTTCAGGGAGCTCTCAG
sg_mDot1l_3445_a	GAGCTCTTCAGGGAGCTCTC
sg_mDot1l_3455_a	TGGGGTGGGGGAGCTCTTCA
sg_mDot1l_3456_a	ATGGGGTGGGGGAGCTCTTC
sg_mDot1l_3467_a	ATGGTCCTGGTATGGGGTGG
sg_mDot1l_3470_a	GTCATGGTCCTGGTATGGGG
sg_mDot1l_3473_a	CTGGTCATGGTCCTGGTATG
sg_mDot1l_3475_a	GGCTGGTCATGGTCCTGGTA
sg_mDot1l_3480_a	CCGGAGGCTGGTCATGGTCC
sg_mDot1l_3486_a	TGAGCACCGGAGGCTGGTCA
sg_mDot1l_3491_s	CCAGGACCATGACCAGCCTC
sg_mDot1l_3492_a	CCTTCCTGAGCACCGGAGGC
sg_mDot1l_3496_a	CGTTCCTTCCTGAGCACCGG
sg_mDot1l_3499_a	GGCCGTTCCTTCCTGAGCAC
sg_mDot1l_3503_s	CCAGCCTCCGGTGCTCAGGA
sg_mDot1l_3508_s	CTCCGGTGCTCAGGAAGGAA
sg_mDot1l_3516_s	CTCAGGAAGGAACGGCCTCT
sg_mDot1l_3520_a	GCCCCATTAGTTAGTCCTAG
sg_mDot1l_3528_s	CGGCCTCTAGGACTAACTAA
sg_mDot1l_3530_s	GCCTCTAGGACTAACTAATG
sg_mDot1l_3542_a	TGAGGTCAGTGGCGAGTAGT
sg_mDot1l_3543_a	CTGAGGTCAGTGGCGAGTAG
sg_mDot1l_3553_a	GGCTCCTCATCTGAGGTCAG
sg_mDot1l_3560_s	CTCGCCACTGACCTCAGATG
sg_mDot1l_3567_s	CTGACCTCAGATGAGGAGCC
sg_mDot1l_3574_a	CTGGGCTCATCCTCAGAGCC
sg_mDot1l_3575_s	AGATGAGGAGCCAGGCTCTG
sg_mDot1l_3653_s	CAAATCTCCCCCGAAGACAC
sg_mDot1l_3698_a	GTTGATAGGCTCGCTCGAAG
sg_mDot1l_3700_a	CTGTTGATAGGCTCGCTCGA
sg_mDot1l_3712_a	TTCCATTTGCTGCTGTTGAT
sg_mDot1l_3721_s	AGCCTATCAACAGCAGCAAA
sg_mDot1l_3740_a	GAGGTCAGAGATAGGAGAGA
sg_mDot1l_3748_a	GCCAAGCCGAGGTCAGAGAT
sg_mDot1l_3753_s	TTCTCTCCTATCTCTGACCT
sg_mDot1l_3758_s	TCCTATCTCTGACCTCGGCT
sg_mDot1l_3759_a	CCACAGCCTTGGCCAAGCCG
sg_mDot1l_3764_s	CTCTGACCTCGGCTTGGCCA
sg_mDot1l_3770_a	TAGCGGACTGTCCACAGCCT
sg_mDot1l_3785_s	GGCTGTGGACAGTCCGCTAC
sg_mDot1l_3787_a	AGGGCAGAGCCAGCCTGTAG
sg_mDot1l_3789_s	GTGGACAGTCCGCTACAGGC
sg_mDot1l_3806_a	GAACAGGGGGCTGTGGCTCA
sg_mDot1l_3807_a	AGAACAGGGGGCTGTGGCTC
sg_mDot1l_3813_a	GGAAAGAGAACAGGGGGCTG
sg_mDot1l_3819_a	ACGGCCGGAAAGAGAACAGG
sg_mDot1l_3822_a	GGGACGGCCGGAAAGAGAAC
sg_mDot1l_3826_s	ACAGCCCCCTGTTCTCTTTC
sg_mDot1l_3834_a	CAGGCTCCTCCAGGGACGGC
sg_mDot1l_3836_s	GTTCTCTTTCCGGCCGTCCC
sg_mDot1l_3838_a	GCAGCAGGCTCCTCCAGGGA
sg_mDot1l_3839_s	CTCTTTCCGGCCGTCCCTGG
sg_mDot1l_3842_a	CTCAGCAGCAGGCTCCTCCA
sg_mDot1l_3843_a	CCTCAGCAGCAGGCTCCTCC
sg_mDot1l_3853_a	GGGAGCTTGGCCTCAGCAGC
sg_mDot1l_3854_s	CCTGGAGGAGCCTGCTGCTG
sg_mDot1l_3866_a	CCTTGGGTGAGTGGGGAGCT
sg_mDot1l_3873_a	AGCTTTTCCTTGGGTGAGTG
sg_mDot1l_3875_a	AAAGCTTTTCCTTGGGTGAG
sg_mDot1l_3877_s	CCAAGCTCCCCACTCACCCA
sg_mDot1l_3882_a	AGCCCGCAAAGCTTTTCCTT
sg_mDot1l_3883_a	GAGCCCGCAAAGCTTTTCCT
sg_mDot1l_3890_s	TCACCCAAGGAAAAGCTTTG
sg_mDot1l_3891_s	CACCCAAGGAAAAGCTTTGC
sg_mDot1l_3899_s	GAAAAGCTTTGCGGGCTCTC
sg_mDot1l_3900_s	AAAAGCTTTGCGGGCTCTCT
sg_mDot1l_3911_s	GGGCTCTCTGGGTGCAGCCG
sg_mDot1l_3913_s	GCTCTCTGGGTGCAGCCGAG
sg_mDot1l_3917_a	GGTGCCAGGGCTTGGCCCCT
sg_mDot1l_3924_s	GCAGCCGAGGGGCCAAGCCC
sg_mDot1l_3925_a	GGAGGGTTGGTGCCAGGGCT
sg_mDot1l_3930_a	CGTTGGGAGGGTTGGTGCCA
sg_mDot1l_3931_a	CCGTTGGGAGGGTTGGTGCC
sg_mDot1l_3938_a	GGCCAGGCCGTTGGGAGGGT
sg_mDot1l_3942_s	CCTGGCACCAACCCTCCCAA
sg_mDot1l_3943_a	CTGAAGGCCAGGCCGTTGGG
sg_mDot1l_3946_a	CCACTGAAGGCCAGGCCGTT
sg_mDot1l_3947_s	CACCAACCCTCCCAACGGCC
sg_mDot1l_3954_a	CAAGGCCCCCACTGAAGGCC
sg_mDot1l_3957_s	CCCAACGGCCTGGCCTTCAG
sg_mDot1l_3960_s	AACGGCCTGGCCTTCAGTGG
sg_mDot1l_3972_a	GTAAACCGAGGTCTGCAGCA
sg_mDot1l_3978_s	GGGGGCCTTGCTGCAGACCT
sg_mDot1l_3984_a	CATTGAAGCTGTGTAAACCG
sg_mDot1l_3999_s	GGTTTACACAGCTTCAATGA
sg_mDot1l_4016_a	ATCCGGGCCCTTGTGGGAGA
sg_mDot1l_4017_a	CATCCGGGCCCTTGTGGGAG
sg_mDot1l_4019_s	TGGTGCTTCCCTCTCCCACA
sg_mDot1l_4020_s	GGTGCTTCCCTCTCCCACAA
sg_mDot1l_4022_a	AGTCACATCCGGGCCCTTGT
sg_mDot1l_4023_a	CAGTCACATCCGGGCCCTTG
sg_mDot1l_4025_s	TTCCCTCTCCCACAAGGGCC
sg_mDot1l_4032_a	CACTCAGGCCAGTCACATCC
sg_mDot1l_4033_a	GCACTCAGGCCAGTCACATC
sg_mDot1l_4035_s	CACAAGGGCCCGGATGTGAC
sg_mDot1l_4047_a	GGAAGCTCAGGGAGGCACTC
sg_mDot1l_4055_a	CTGGGATGGGAAGCTCAGGG
sg_mDot1l_4058_a	CCTCTGGGATGGGAAGCTCA
sg_mDot1l_4059_a	CCCTCTGGGATGGGAAGCTC
sg_mDot1l_4068_a	TGTCCTTGCCCCTCTGGGAT
sg_mDot1l_4071_s	CTGAGCTTCCCATCCCAGAG
sg_mDot1l_4073_a	GGTACTGTCCTTGCCCCTCT
sg_mDot1l_4074_a	TGGTACTGTCCTTGCCCCTC
sg_mDot1l_4076_s	CTTCCCATCCCAGAGGGGCA
sg_mDot1l_4091_s	GGGCAAGGACAGTACCACAG
sg_mDot1l_4094_a	GAGGAAAGGGTTGGCCTCTG
sg_mDot1l_4103_a	CCGCCTGCTGAGGAAAGGGT
sg_mDot1l_4107_a	GCTGCCGCCTGCTGAGGAAA
sg_mDot1l_4108_a	GGCTGCCGCCTGCTGAGGAA
sg_mDot1l_4111_s	AGGCCAACCCTTTCCTCAGC
sg_mDot1l_4113_a	CCTCGGGCTGCCGCCTGCTG
sg_mDot1l_4114_s	CCAACCCTTTCCTCAGCAGG
sg_mDot1l_4124_s	CCTCAGCAGGCGGCAGCCCG
sg_mDot1l_4125_s	CTCAGCAGGCGGCAGCCCGA
sg_mDot1l_4129_a	TTCAAGCCACCCAGGCCCTC
sg_mDot1l_4131_s	AGGCGGCAGCCCGAGGGCCT
sg_mDot1l_4134_s	CGGCAGCCCGAGGGCCTGGG
sg_mDot1l_4137_a	CCTCACCCTTCAAGCCACCC
sg_mDot1l_4142_s	CGAGGGCCTGGGTGGCTTGA
sg_mDot1l_4143_s	GAGGGCCTGGGTGGCTTGAA
sg_mDot1l_4148_s	CCTGGGTGGCTTGAAGGGTG
sg_mDot1l_4149_s	CTGGGTGGCTTGAAGGGTGA
sg_mDot1l_4163_s	GGGTGAGGGCAACGCAAACA
sg_mDot1l_4170_s	GGCAACGCAAACAAGGAGTC
sg_mDot1l_4188_a	CCGAGGGCCCGCACAGGGGC
sg_mDot1l_4191_s	GGAGAGAGCCTGCCCCTGTG
sg_mDot1l_4194_a	CCTTGTCCGAGGGCCCGCAC
sg_mDot1l_4199_s	CCTGCCCCTGTGCGGGCCCT
sg_mDot1l_4204_a	GGCAGTGAGGCCTTGTCCGA
sg_mDot1l_4205_a	TGGCAGTGAGGCCTTGTCCG
sg_mDot1l_4217_a	CCTGCTGCCATGTGGCAGTG
sg_mDot1l_4221_s	GACAAGGCCTCACTGCCACA
sg_mDot1l_4225_a	TTGCTGGCCCTGCTGCCATG
sg_mDot1l_4228_s	CCTCACTGCCACATGGCAGC
sg_mDot1l_4229_s	CTCACTGCCACATGGCAGCA
sg_mDot1l_4239_s	CATGGCAGCAGGGCCAGCAA
sg_mDot1l_4241_a	CTCACGGTCACGACCTTTGC
sg_mDot1l_4256_s	CAAAGGTCGTGACCGTGAGC
sg_mDot1l_4257_a	CGCCCTTGAAGTCCAGCTCA
sg_mDot1l_4265_s	TGACCGTGAGCTGGACTTCA
sg_mDot1l_4266_s	GACCGTGAGCTGGACTTCAA
sg_mDot1l_4269_s	CGTGAGCTGGACTTCAAGGG
sg_mDot1l_4281_a	CAGCAGAGATGAAGAGGTTG
sg_mDot1l_4287_a	CGGCTGCAGCAGAGATGAAG
sg_mDot1l_4307_a	AAGGAGGCCACCTGGAGGCA
sg_mDot1l_4308_s	TCTGCTGCAGCCGTGCCTCC
sg_mDot1l_4311_s	GCTGCAGCCGTGCCTCCAGG
sg_mDot1l_4312_a	CCACCAAGGAGGCCACCTGG
sg_mDot1l_4315_a	GGGCCACCAAGGAGGCCACC
sg_mDot1l_4320_s	GTGCCTCCAGGTGGCCTCCT
sg_mDot1l_4323_a	CAAGACCAGGGCCACCAAGG
sg_mDot1l_4326_a	TTACAAGACCAGGGCCACCA
sg_mDot1l_4329_s	GGTGGCCTCCTTGGTGGCCC
sg_mDot1l_4335_a	AAGCCACAGTTACAAGACCA
sg_mDot1l_4336_a	GAAGCCACAGTTACAAGACC
sg_mDot1l_4343_s	TGGCCCTGGTCTTGTAACTG
sg_mDot1l_4355_s	TGTAACTGTGGCTTCTTCTG
sg_mDot1l_4356_s	GTAACTGTGGCTTCTTCTGC
sg_mDot1l_4378_a	GGCCGGGGAGCCTGGGCAGT
sg_mDot1l_4379_s	CAGTGCAACACCCACTGCCC
sg_mDot1l_4385_a	CAGGAAAGGCCGGGGAGCCT
sg_mDot1l_4387_s	CACCCACTGCCCAGGCTCCC
sg_mDot1l_4393_a	AAGGTGCTCAGGAAAGGCCG
sg_mDot1l_4395_a	CAAAGGTGCTCAGGAAAGGC
sg_mDot1l_4399_a	GGGGCAAAGGTGCTCAGGAA
sg_mDot1l_4404_a	GCCCGGGGGCAAAGGTGCTC
sg_mDot1l_4412_a	AAACTGGGGCCCGGGGGCAA
sg_mDot1l_4414_s	TCCTGAGCACCTTTGCCCCC
sg_mDot1l_4418_a	CAGAGTAAACTGGGGCCCGG
sg_mDot1l_4421_a	GCCCAGAGTAAACTGGGGCC
sg_mDot1l_4426_a	ATGGGGCCCAGAGTAAACTG
sg_mDot1l_4428_a	ACATGGGGCCCAGAGTAAAC
sg_mDot1l_4430_s	CCCCGGGCCCCAGTTTACTC
sg_mDot1l_4431_s	CCCGGGCCCCAGTTTACTCT
sg_mDot1l_4443_a	GGTTGGCCTGCAGGGACATG
sg_mDot1l_4445_a	CAGGTTGGCCTGCAGGGACA
sg_mDot1l_4448_s	TCTGGGCCCCATGTCCCTGC
sg_mDot1l_4451_a	AGAGCCCAGGTTGGCCTGCA
sg_mDot1l_4452_a	CAGAGCCCAGGTTGGCCTGC
sg_mDot1l_4457_s	CATGTCCCTGCAGGCCAACC
sg_mDot1l_4458_s	ATGTCCCTGCAGGCCAACCT
sg_mDot1l_4460_a	GCCGGCCACAGAGCCCAGGT
sg_mDot1l_4464_a	AGGAGCCGGCCACAGAGCCC
sg_mDot1l_4466_s	GCAGGCCAACCTGGGCTCTG
sg_mDot1l_4470_s	GCCAACCTGGGCTCTGTGGC
sg_mDot1l_4478_a	GGACTGCAGCACAGAGGAGC
sg_mDot1l_4484_a	GAACAAGGACTGCAGCACAG
sg_mDot1l_4499_a	AGCTGGCACAGTGCTGAACA
sg_mDot1l_4516_a	TGCACCAGGCCTGCAGCAGC
sg_mDot1l_4518_s	AGCACTGTGCCAGCTGCTGC
sg_mDot1l_4523_s	TGTGCCAGCTGCTGCAGGCC
sg_mDot1l_4530_a	CAGTGGACGACACATGCACC
sg_mDot1l_4547_a	GTTGGTCAATCGGGTCGCAG
sg_mDot1l_4556_a	GGTGTGTGAGTTGGTCAATC
sg_mDot1l_4557_a	TGGTGTGTGAGTTGGTCAAT
sg_mDot1l_4565_a	GCTGCCCATGGTGTGTGAGT
sg_mDot1l_4571_s	ATTGACCAACTCACACACCA
sg_mDot1l_4572_s	TTGACCAACTCACACACCAT
sg_mDot1l_4577_a	CCCAGAAGAGAAGCTGCCCA
sg_mDot1l_4587_s	ACCATGGGCAGCTTCTCTTC
sg_mDot1l_4589_s	CATGGGCAGCTTCTCTTCTG
sg_mDot1l_4592_s	GGGCAGCTTCTCTTCTGGGG
sg_mDot1l_4596_s	AGCTTCTCTTCTGGGGTGGC
sg_mDot1l_4599_s	TTCTCTTCTGGGGTGGCCGG
CN_sg_GFP_359	TAACTCGATTCTATTAACAA
CN_sg_Luc_474	GATTCTAAAACGGATTACCA
CN_sg_Ren_55	GGATGATAACTGGTCCGCAG
CN_sg_Rosa26	GAAGATGGGCGGGAGTCTTC
CN_sg_tRFP657_294	GTCACCACATACGAAGACGG
mK_sg_mRpa3_e1.1	ACGGGCCGGTCGATATACTG
mK_sg_mRpa3_e1.2	GACCGGCCCGTGTGCTTCGT
mK_sg_mRpa3_e1.3	GCTGGCGTTGACGCGCGCTT
