# Supplementary material for: High-resolution characterization of gene function using single-cell CRISPR tiling screen
Source: Nat Commun. 2021 Jul 1;12:4063. doi: 10.1038/s41467-021-24324-0 (PMC8249386; doi:10.1038/s41467-021-24324-0)
Supplement: Supplementary file 6 — Source Data [file 41467_2021_24324_MOESM6_ESM.xlsx]

## Sheet: Fig 1g
sgRNA cut position (bp)	Pseudo-time of sgRNA			Peptide position (aa)	Smoothened pseudo-time
35	-15.2408			12	-14.3915
40	-17.1161			13	-14.3334
50	-7.69492			14	-14.2572
55	-16.7243			15	-14.1726
56	-16.0663			16	-14.0779
59	-17.2717			17	-13.9714
61	-14.5705			18	-13.8501
71	-8.76519			19	-13.7131
96	-0.622136			20	-13.5575
150	-3.08799			21	-13.3802
151	-1.98081			22	-13.1784
155	-8.23997			23	-12.949
161	-8.1702			24	-12.6883
167	-17.0804			25	-12.3927
235	-9.14083			26	-12.059
289	-0.739565			27	-11.6838
290	-9.5847			28	-11.2645
298	-9.65655			29	-10.7992
309	-17.5944			30	-10.288
310	-14.7614			31	-9.73328
314	-6.35952			32	-9.14171
319	-13.8251			33	-8.52542
335	-6.09407			34	-7.90356
354	-12.7665			35	-7.30263
362	-12.2706			36	-6.75456
394	-15.836			37	-6.29196
395	-15.1582			38	-5.94092
398	-7.61836			39	-5.7144
401	-9.43207			40	-5.6093
405	-15.9026			41	-5.6088
407	-15.9972			42	-5.68846
422	-15.5738			43	-5.82286
425	-14.4261			44	-5.99022
428	-14.4156			45	-6.1741
432	-6.88803			46	-6.3644
461	-14.3855			47	-6.55445
482	-1.21423			48	-6.74179
483	-12.4782			49	-6.92503
516	-17.2369			50	-7.104
521	-13.1129			51	-7.27936
533	-17.6677			52	-7.45146
536	-4.78703			53	-7.62179
546	-12.9419			54	-7.79118
551	-5.96909			55	-7.96062
560	-12.5374			56	-8.12999
603	-8.61792			57	-8.29946
610	-14.2551			58	-8.46918
675	-12.2281			59	-8.63901
682	-17.4332			60	-8.80841
737	-17.5763			61	-8.97642
743	-14.4061			62	-9.14142
758	-12.0815			63	-9.30088
759	-1.63554			64	-9.44947
779	-5.68503			65	-9.58411
817	-17.4995			66	-9.69855
818	-10.4143			67	-9.78203
824	-17.3049			68	-9.82922
826	-12.9388			69	-9.83507
872	-10.9045			70	-9.79954
878	-10.192			71	-9.72967
896	-8.12218			72	-9.62836
910	-13.584			73	-9.50889
915	-1.52219			74	-9.38249
938	-17.7349			75	-9.25311
1072	-12.3496			76	-9.12531
1073	-0.59224			77	-9.00028
1076	-14.9576			78	-8.8781
				79	-8.75839
				80	-8.64285
				81	-8.53447
				82	-8.43761
				83	-8.35808
				84	-8.30335
				85	-8.27561
				86	-8.27996
				87	-8.31648
				88	-8.38414
				89	-8.47857
				90	-8.5953
				91	-8.73003
				92	-8.87729
				93	-9.03281
				94	-9.19291
				95	-9.35447
				96	-9.51488
				97	-9.6719
				98	-9.82365
				99	-9.96911
				100	-10.106
				101	-10.2336
				102	-10.351
				103	-10.458
				104	-10.5538
				105	-10.6386
				106	-10.7128
				107	-10.7774
				108	-10.8343
				109	-10.8853
				110	-10.9334
				111	-10.9815
				112	-11.0333
				113	-11.093
				114	-11.1644
				115	-11.2506
				116	-11.354
				117	-11.4754
				118	-11.6137
				119	-11.7659
				120	-11.9275
				121	-12.093
				122	-12.2565
				123	-12.4124
				124	-12.5565
				125	-12.6861
				126	-12.7997
				127	-12.8971
				128	-12.9786
				129	-13.0459
				130	-13.1009
				131	-13.1443
				132	-13.1775
				133	-13.2019
				134	-13.2182
				135	-13.227
				136	-13.2287
				137	-13.223
				138	-13.2103
				139	-13.1899
				140	-13.161
				141	-13.1229
				142	-13.0745
				143	-13.0143
				144	-12.9408
				145	-12.8521
				146	-12.7459
				147	-12.6202
				148	-12.4737
				149	-12.3054
				150	-12.1159
				151	-11.907
				152	-11.6832
				153	-11.4514
				154	-11.2201
				155	-10.9995
				156	-10.8004
				157	-10.6333
				158	-10.5072
				159	-10.4289
				160	-10.4024
				161	-10.4287
				162	-10.5052
				163	-10.6263
				164	-10.7833
				165	-10.965
				166	-11.1597
				167	-11.355
				168	-11.5384
				169	-11.7001
				170	-11.8337
				171	-11.9348
				172	-12.0014
				173	-12.0344
				174	-12.0363
				175	-12.0108
				176	-11.9625
				177	-11.8959
				178	-11.8156
				179	-11.7254
				180	-11.6291
				181	-11.5301
				182	-11.4311
				183	-11.3344
				184	-11.2421
				185	-11.1559
				186	-11.0772
				187	-11.0072
				188	-10.9474
				189	-10.899
				190	-10.863
				191	-10.8404
				192	-10.8319
				193	-10.8379
				194	-10.8582
				195	-10.8926
				196	-10.9377
				197	-10.9926
				198	-11.0549
				199	-11.1224
				200	-11.1934
				201	-11.2667
				202	-11.3417
				203	-11.4188
				204	-11.4988
				205	-11.5835
				206	-11.6745
				207	-11.7765
				208	-11.8921
				209	-12.0255
				210	-12.1802
				211	-12.3586
				212	-12.5619
				213	-12.7882
				214	-13.0278
				215	-13.2722
				216	-13.5104
				217	-13.733
				218	-13.933
				219	-14.1067
				220	-14.2549
				221	-14.3796
				222	-14.4871
				223	-14.5798
				224	-14.6611
				225	-14.7335
				226	-14.7989
				227	-14.8569
				228	-14.9082
				229	-14.9519
				230	-14.9848
				231	-15.0028
				232	-15.0006
				233	-14.9718
				234	-14.9103
				235	-14.8115
				236	-14.6707
				237	-14.4899
				238	-14.2728
				239	-14.0259
				240	-13.7569
				241	-13.4728
				242	-13.1803
				243	-12.8835
				244	-12.5853
				245	-12.288
				246	-11.9927
				247	-11.7006
				248	-11.4128
				249	-11.1307
				250	-10.8566
				251	-10.5932
				252	-10.3445
				253	-10.1154
				254	-9.91211
				255	-9.74219
				256	-9.61425
				257	-9.53765
				258	-9.52178
				259	-9.57448
				260	-9.70149
				261	-9.9031
				262	-10.1753
				263	-10.5071
				264	-10.8823
				265	-11.2818
				266	-11.6855
				267	-12.0757
				268	-12.4385
				269	-12.764
				270	-13.0466
				271	-13.2845
				272	-13.4774
				273	-13.6266
				274	-13.7348
				275	-13.8032
				276	-13.8325
				277	-13.8228
				278	-13.7732
				279	-13.6822
				280	-13.5486
				281	-13.3714
				282	-13.1512
				283	-12.891
				284	-12.597
				285	-12.2781
				286	-11.9459
				287	-11.6134
				288	-11.2902
				289	-10.987
				290	-10.71
				291	-10.4624
				292	-10.2449
				293	-10.0568
				294	-9.89616
				295	-9.76069
				296	-9.64899
				297	-9.55992
				298	-9.49294
				299	-9.44814
				300	-9.42611
				301	-9.42777
				302	-9.45424
				303	-9.50663
				304	-9.58594
				305	-9.69289
				306	-9.82743
				307	-9.9902
				308	-10.1802
				309	-10.3959
				310	-10.6364
				311	-10.8989
				312	-11.1805
				313	-11.4783
				314	-11.7888
				315	-12.1085
				316	-12.4337
				317	-12.7609
				318	-13.0867
				319	-13.408
				320	-13.7219
				321	-14.026
				322	-14.3183
				323	-14.5973
				324	-14.8624
				325	-15.1016
				326	-15.3181
				327	-15.5075
				328	-15.6483
				329	-15.7167
				330	-15.6646
				331	-15.4159
				332	-14.8836
				333	-14.0038
				334	-12.8036
				335	-11.5598
				336	-10.529
				337	-9.8021
				338	-9.35816
				339	-9.11732
				340	-8.97676
				341	-8.90245
				342	-8.8628
				343	-8.84032
				344	-8.82554
				345	-8.81332
				346	-8.80086
				347	-8.7879
				348	-8.77216
				349	-8.75252
				350	-8.72861
				351	-8.7001
				352	-8.66666
				353	-8.62803
				354	-8.58406
				355	-8.53473
				356	-8.48024
				357	-8.42106
				358	-8.35806
				359	-8.29365
				360	-8.22801

## Sheet: Fig 2b
	CRISPR scan score of sgRNA							Smoothened CRISPR scan score
sgRNA cut position (bp)	day 3	day 6	day 9	day 12			Peptide position (aa)	day 3	day 6	day 9	day 12
35	-0.0615537	-0.747389	-0.890924	-0.751583			12	-0.00648213	-0.595235	-1.01832	-1.39458
36	-0.00207137	-0.686329	-1.49573	-2.21204			13	-0.00631369	-0.589989	-1.01043	-1.38632
50	0.0372867	-0.574042	-0.921272	-1.55043			14	-0.0061658	-0.583535	-1.00065	-1.37574
56	0.0945233	-0.65991	-1.39817	-2.02732			15	-0.00607838	-0.5769	-0.990512	-1.36441
59	-0.0085348	-0.708905	-1.04129	-1.1569			16	-0.00605332	-0.570116	-0.980056	-1.35239
61	-0.0747221	-0.439483	-0.786714	-1.41587			17	-0.00609105	-0.563164	-0.969247	-1.33961
71	-0.0472767	-0.0396264	-0.0915576	0.0273607			18	-0.00619158	-0.556046	-0.958081	-1.32604
150	-0.00236951	-0.217059	-0.244825	-0.0527363			19	-0.00635452	-0.548756	-0.946544	-1.31166
151	-0.0316477	-0.269097	-0.248359	-0.184584			20	-0.00657905	-0.541289	-0.934616	-1.29641
155	-0.00482459	-0.151059	-0.276025	-0.101827			21	-0.006864	-0.533629	-0.922262	-1.28024
243	0.0751176	-0.632128	-1.00592	-1.70172			22	-0.00720786	-0.525756	-0.909428	-1.26304
289	0.0367074	0.0797582	0.0536313	-0.0660691			23	-0.00760877	-0.517636	-0.896035	-1.24466
290	0.0191157	-0.0183676	-0.245791	-0.0932736			24	-0.00806452	-0.509222	-0.88197	-1.22489
298	-0.0786348	-0.642009	-0.479805	-0.971823			25	-0.00857245	-0.500444	-0.867074	-1.20345
309	0.0093619	-0.461523	-0.632832	-0.939088			26	-0.00912931	-0.491213	-0.851132	-1.17992
310	-0.00353648	-0.303362	-0.3171	-0.104869			27	-0.00973095	-0.481407	-0.833853	-1.15377
314	-0.0251918	-0.677434	-1.05868	-1.98691			28	-0.0103718	-0.470869	-0.814862	-1.1243
319	-0.0220189	-0.549878	-0.92352	-1.20983			29	-0.0110442	-0.459407	-0.793692	-1.09061
335	-0.00456249	-0.769833	-1.20744	-1.83659			30	-0.0117374	-0.446798	-0.769786	-1.05165
354	0.0374491	-0.577427	-0.59033	-1.21948			31	-0.0124363	-0.432807	-0.742539	-1.00623
362	0.0897103	-0.721743	-0.859079	-1.48823			32	-0.0131204	-0.41722	-0.711372	-0.953204
395	0.0191709	-0.164004	-0.328925	-0.709294			33	-0.0137633	-0.399912	-0.67588	-0.891703
398	-0.0113657	-0.35174	-0.194462	0.0723671			34	-0.014334	-0.380925	-0.636023	-0.821523
401	-0.142099	-0.738289	-1.55112	-2.18027			35	-0.0148	-0.360554	-0.592346	-0.743536
403	0.112033	-0.715206	-0.949149	-1.5783			36	-0.0151335	-0.339394	-0.546107	-0.659969
405	-0.0783485	-1.26685	-1.5008	-2.12995			37	-0.015319	-0.318299	-0.499229	-0.574336
407	-0.114583	-0.879725	-1.28903	-1.91818			38	-0.0153581	-0.29824	-0.453986	-0.490896
422	0.00282581	-0.713588	-2.03269	-2.66185			39	-0.0152706	-0.280097	-0.412529	-0.413768
425	-0.293191	-1.50534	-0.745306	-1.37446			40	-0.015089	-0.264475	-0.376432	-0.346054
428	-0.0575537	-0.57874	-1.19218	-1.82134			41	-0.0148505	-0.251617	-0.346451	-0.28936
432	0.0268928	-0.766774	-2.16978	-2.79893			42	-0.0145887	-0.24144	-0.322561	-0.243821
461	-0.42032	-0.85356	-0.786714	-1.41587			43	-0.0143294	-0.233636	-0.304178	-0.208485
482	0.135926	-0.0659781	-0.501008	-0.616618			44	-0.0140794	-0.227834	-0.290501	-0.181977
483	-0.0444418	-1.02958	-1.26353	-1.89268			45	-0.013856	-0.223573	-0.280526	-0.162455
516	0.0408704	-0.84589	-1.35775	-1.98691			46	-0.0136635	-0.220466	-0.273373	-0.1483
521	-0.124486	-0.919119	-1.34898	-2.45325			47	-0.0134958	-0.218226	-0.26836	-0.13825
533	-0.0215727	-0.754304	-1.06722	-1.69638			48	-0.0133484	-0.216618	-0.264925	-0.131256
536	0.0331072	-0.327337	-0.500383	-0.712656			49	-0.0132158	-0.215472	-0.262651	-0.126529
551	0.0551184	-0.670319	-1.30128	-1.93043			50	-0.0130874	-0.21459	-0.261103	-0.123313
610	0.00876482	-0.711075	-1.27837	-2.20659			51	-0.012965	-0.214075	-0.260376	-0.121637
737	-0.0144849	-0.801974	-1.93242	-2.56157			52	-0.012834	-0.213798	-0.260224	-0.12112
743	-0.0589695	-0.841139	-1.4739	-1.51083			53	-0.0126847	-0.213737	-0.260552	-0.121599
745	-0.102936	-0.74418	-0.743155	-0.934909			54	-0.0125044	-0.213914	-0.261375	-0.123115
759	0.00230839	-0.431517	-1.23371	-1.41346			55	-0.0122816	-0.214345	-0.262701	-0.125687
779	0.0772155	-0.66325	-1.67433	-1.61514			56	-0.0119826	-0.215203	-0.264824	-0.12995
809	0.00232655	-0.793316	-1.67942	-2.30857			57	-0.0115969	-0.216515	-0.267741	-0.135952
817	0.0455476	-0.553304	-0.215107	-0.223726			58	-0.0110539	-0.218512	-0.271948	-0.144682
818	0.171711	-0.46364	-0.975504	-1.60466			59	-0.0103152	-0.221503	-0.277915	-0.157091
826	-0.0360242	-0.64649	-0.921272	-1.55043			60	-0.00930828	-0.225702	-0.286135	-0.174393
829	0.0717673	-0.030544	-0.446729	-0.795835			61	-0.00795145	-0.231635	-0.297384	-0.198116
841	0.00544173	-0.577427	-0.59033	-1.21948			62	-0.00612051	-0.23984	-0.31262	-0.23037
872	0.08264	-0.703515	-2.39713	-2.03782			63	-0.00370461	-0.250886	-0.332861	-0.273478
878	0.0844052	-0.554653	-0.643494	-0.676658			64	-0.000536448	-0.265364	-0.359257	-0.329807
896	0.0528348	-0.507086	-0.563234	-0.634733			65	0.00349958	-0.283872	-0.392814	-0.401637
900	-0.0565309	-0.775252	-0.722075	-0.834825			66	0.00847133	-0.306717	-0.434057	-0.490207
910	-0.0205736	-0.715199	-0.648353	-1.27751			67	0.0143374	-0.333606	-0.482486	-0.594588
915	0.0634994	-0.00267191	-0.35997	-0.858424			68	0.0208958	-0.363698	-0.536667	-0.712012
1067	0.088373	0.23177	0.158925	0.27663			69	0.027815	-0.395075	-0.59323	-0.8353
1072	-0.0152712	-0.0701639	-0.00905318	0.000530239			70	0.0346075	-0.425565	-0.648354	-0.956437
1073	-0.0232301	0.11135	0.216874	0.191019			71	0.0408028	-0.452759	-0.697761	-1.06651
1076	-0.0590751	-0.185424	-0.105267	-0.213959			72	0.0459818	-0.474779	-0.738142	-1.15841
1083	0.0908988	0.224486	0.265119	0.140154			73	0.0498912	-0.490491	-0.767477	-1.22776
1084	0.00518755	-0.14262	-0.157139	-0.072579			74	0.0524462	-0.499592	-0.7852	-1.2733
1100	-0.0214654	-0.15872	-0.177675	-0.280377			75	0.0536731	-0.502539	-0.792055	-1.29639
1168	-0.0930592	-0.445766	-0.410484	-0.357362			76	0.0537373	-0.499922	-0.789068	-1.29932
1174	0.0624993	0.255281	0.106101	0.318426			77	0.0527864	-0.492746	-0.777937	-1.28552
1175	-0.00380043	-0.175457	-0.177857	-0.145234			78	0.0509869	-0.481973	-0.760293	-1.25833
1177	-0.0123127	-0.152922	-0.240212	-0.177389			79	0.0484945	-0.468526	-0.737693	-1.2209
1178	-0.0631984	-0.0775089	-0.1871	-0.188476			80	0.0454515	-0.453268	-0.711583	-1.17609
1215	-0.203475	-0.465587	-0.699529	-1.32868			81	0.0419878	-0.437022	-0.683292	-1.12653
1219	-0.152426	-0.0889621	-0.00741951	-0.2643			82	0.0382263	-0.420511	-0.654082	-1.0746
1227	0.0172294	-0.0985234	-0.205664	-0.122647			83	0.0342817	-0.404405	-0.625097	-1.02242
1228	0.0138638	-0.176191	-0.230537	-0.0926188			84	0.0302713	-0.389366	-0.597398	-0.972007
1231	-0.0285865	-0.276819	-0.406471	-0.36672			85	0.0262768	-0.3758	-0.571789	-0.924826
1243	0.0783213	0.483654	0.559935	0.503548			86	0.0223911	-0.364134	-0.549	-0.882236
1244	-0.134396	0.0919952	-0.156682	-0.0855255			87	0.0186852	-0.354633	-0.529535	-0.845184
1262	0.0671845	-0.214111	-0.392384	-0.398254			88	0.0152156	-0.347448	-0.513726	-0.814325
1268	-0.258287	-0.545415	-0.479805	-0.495569			89	0.0120162	-0.342594	-0.50166	-0.789818
1290	0.00624515	-0.362843	-0.785287	-0.587992			90	0.00910746	-0.340025	-0.493311	-0.771682
1292	-0.0083299	-0.131861	0.398099	0.204303			91	0.00649861	-0.339586	-0.488511	-0.759633
1308	0.0752435	-0.600274	-0.925513	-1.27616			92	0.00418815	-0.341118	-0.487035	-0.753341
1318	0.0226468	-0.700389	-1.90821	-2.36815			93	0.00216534	-0.344416	-0.488577	-0.752303
1321	-0.0228278	-0.583593	-0.36558	-0.218286			94	0.000414923	-0.349265	-0.492809	-0.755973
1324	0.0822024	-0.133896	-0.112694	-0.0160004			95	-0.00107894	-0.355442	-0.499388	-0.763796
1366	0.00863758	-0.276211	-0.324682	-0.286772			96	-0.00233653	-0.362771	-0.507989	-0.775191
1374	-0.0512043	-0.164579	-0.191467	0.179222			97	-0.0033788	-0.371097	-0.518415	-0.789861
1375	0.0594255	-0.318286	-0.387508	-0.404928			98	-0.00420653	-0.380263	-0.530312	-0.80724
1383	-0.00176402	-0.28205	-0.47475	-0.682651			99	-0.00484775	-0.390125	-0.543465	-0.826971
1390	0.022567	-0.250122	-0.293969	-0.213317			100	-0.00529569	-0.400524	-0.557585	-0.848618
1393	0.0355906	-0.18467	-0.10377	-0.0963106			101	-0.00556132	-0.4114	-0.572524	-0.871954
1421	0.0709963	0.0381212	0.012854	0.22636			102	-0.00564718	-0.42267	-0.588105	-0.896717
1435	0.00397043	-0.223503	-0.217362	-0.443235			103	-0.00555356	-0.434266	-0.604165	-0.922674
1436	0.0390866	-0.143354	-0.277606	-0.282275			104	-0.00527888	-0.446143	-0.620629	-0.949708
1439	0.0267077	-0.343605	-0.444878	-0.357842			105	-0.00483835	-0.45828	-0.637237	-0.977491
1469	-0.0107813	-0.738766	-1.17637	-1.80553			106	-0.00420998	-0.470553	-0.653925	-1.0059
1479	-0.0230555	-0.635215	-1.63335	-2.56157			107	-0.00340175	-0.482954	-0.670569	-1.03474
1485	-0.00492523	-0.766375	-0.699529	-1.32868			108	-0.00242463	-0.495425	-0.687015	-1.06377
1494	0.00580431	-0.16779	-0.375481	-0.834152			109	-0.00129444	-0.507909	-0.703131	-1.09277
1511	-0.0875896	-0.858369	-1.04615	-1.6753			110	-3.6501e-05	-0.520352	-0.718832	-1.1215
1514	-0.0308589	-0.569487	-0.648353	-1.27751			111	0.00131032	-0.532686	-0.734033	-1.14972
1530	-0.0122897	-0.734475	-1.93296	-2.86119			112	0.00269162	-0.544842	-0.748676	-1.17718
1535	-0.249252	-0.60797	-0.745306	-1.37446			113	0.00403597	-0.556746	-0.76274	-1.2036
1541	0.0861756	-0.335995	-0.19472	-1.52044			114	0.00525525	-0.568326	-0.776253	-1.22877
1575	0.0374478	-0.936078	-0.648353	-1.27751			115	0.00624763	-0.579517	-0.789298	-1.25248
1586	-0.0146645	-0.401467	-0.460808	-0.446414			116	0.00690376	-0.590267	-0.802017	-1.27461
1587	-0.00610914	-0.61677	-0.768651	-1.99739			117	0.00708656	-0.600565	-0.814601	-1.29516
1590	-0.031733	-0.550524	-0.871911	-1.14647			118	0.00674733	-0.610381	-0.827286	-1.31417
1602	-0.0184714	-0.204875	-0.377977	-0.432538			119	0.00579666	-0.619755	-0.840313	-1.33186
1608	0.0691748	0.612411	0.738604	0.83538			120	0.00420808	-0.628744	-0.853925	-1.34854
1610	0.0903588	-0.0878888	-0.109185	-0.0138805			121	0.00199214	-0.637424	-0.868309	-1.36456
1614	-0.00942305	0.0495256	-0.393819	0.12633			122	-0.000799234	-0.645884	-0.883583	-1.38032
1624	-0.0560611	-0.498087	-0.761223	-1.8655			123	-0.00407878	-0.654215	-0.899792	-1.39619
1629	-0.0484791	-0.262486	-0.597602	-0.59062			124	-0.00772981	-0.662471	-0.91689	-1.41246
1643	0.00736578	0.0293078	-0.446453	-0.704825			125	-0.0116478	-0.670759	-0.934808	-1.42943
1679	-0.0208698	0.127461	0.254694	0.328542			126	-0.0157142	-0.679088	-0.953383	-1.4472
1688	0.134231	0.220884	0.0237212	0.0344154			127	-0.019832	-0.687481	-0.972456	-1.46584
1689	-0.0890421	0.214749	0.362038	0.466838			128	-0.0239237	-0.695936	-0.991857	-1.48534
1697	-0.0418185	0.239138	0.43784	0.503208			129	-0.0279337	-0.704435	-1.01142	-1.50562
1700	-0.0564432	0.130094	0.0761534	0.307404			130	-0.0318276	-0.712947	-1.031	-1.52658
1701	-0.0364037	0.286882	0.573093	0.521514			131	-0.0355893	-0.721436	-1.05047	-1.54807
1718	0.00337962	0.13314	0.285459	0.437739			132	-0.0392174	-0.729858	-1.06971	-1.56994
1719	-0.038952	0.106798	0.326583	0.36448			133	-0.0427222	-0.738167	-1.08861	-1.59203
1725	-0.114381	0.0813961	0.202695	0.0179734			134	-0.0461228	-0.746322	-1.10709	-1.61419
1727	-0.110313	0.126346	0.175324	0.44827			135	-0.0494415	-0.754289	-1.12508	-1.63626
1736	0.0482784	0.330585	0.432844	0.623795			136	-0.0527001	-0.761937	-1.14236	-1.65792
1745	0.00401603	0.267807	0.43701	0.61809			137	-0.0559344	-0.769267	-1.1589	-1.67908
1751	-0.0748215	0.0239124	0.275997	0.312383			138	-0.0591651	-0.776203	-1.17456	-1.69948
1768	-0.0850593	-0.0294844	0.0378239	0.00567343			139	-0.0624186	-0.782673	-1.18916	-1.71888
1783	0.0128441	0.165304	0.102755	0.222272			140	-0.0657141	-0.788601	-1.20255	-1.73701
1805	-0.0264849	-0.126402	-0.0620027	0.116616			141	-0.0690653	-0.793909	-1.21452	-1.75362
1806	0.080873	-0.0250383	-0.0110273	-0.0229817			142	-0.0724713	-0.798462	-1.22481	-1.76828
1813	-0.302716	-0.480997	-0.2248	-0.641273			143	-0.0759318	-0.80218	-1.23319	-1.78066
1822	-0.0546822	0.0133686	0.183734	0.26661			144	-0.0794222	-0.804943	-1.2394	-1.79045
1835	-0.191236	0.103984	0.252204	0.373059			145	-0.0829053	-0.806637	-1.24316	-1.79724
1838	-0.0569119	-0.0350629	-0.0181561	-0.0648092			146	-0.0863199	-0.807134	-1.2442	-1.80066
1844	-0.0456509	0.0432933	0.000737203	0.00654742			147	-0.0895776	-0.806326	-1.24232	-1.8004
1849	-0.123853	0.0454107	0.297923	0.177687			148	-0.0925848	-0.804137	-1.23735	-1.79623
1854	-0.0251702	0.210066	0.301688	0.386525			149	-0.0952096	-0.800507	-1.22922	-1.78804
1862	-0.113611	0.101752	0.0709277	0.326623			150	-0.0973122	-0.795435	-1.218	-1.77589
1870	0.103982	-0.444931	-0.523797	-1.15295			151	-0.0987322	-0.788978	-1.20392	-1.76007
1874	-0.0422037	0.00184541	0.0353916	0.123385			152	-0.099329	-0.781273	-1.18737	-1.74108
1875	-0.0745184	0.0840375	0.28903	0.373909			153	-0.0989766	-0.772536	-1.16893	-1.7197
1884	-0.0360454	-0.00545882	0.114711	0.300593			154	-0.0975853	-0.763058	-1.14935	-1.6969
1894	-0.0739899	0.00439169	-0.25706	0.0393755			155	-0.0951166	-0.753191	-1.12945	-1.67383
1904	-0.0385211	0.0874649	0.163477	0.188694			156	-0.0915973	-0.743326	-1.11014	-1.65169
1949	-0.0295097	-0.22496	-0.289145	-0.219628			157	-0.0871019	-0.733837	-1.09221	-1.63163
1950	-0.018423	0.0587378	0.0194449	0.101192			158	-0.0817758	-0.725082	-1.0764	-1.61467
1952	-0.0375926	0.035726	0.0211397	0.123644			159	-0.0758191	-0.717355	-1.06327	-1.60159
1956	0.00380742	0.00206751	0.122079	0.194624			160	-0.0694245	-0.710857	-1.05312	-1.59284
1968	-0.15451	-0.636891	-0.893111	-1.82134			161	-0.0628311	-0.705693	-1.04606	-1.58858
1982	0.14152	-0.197688	0.00242434	0.228854			162	-0.0562527	-0.701864	-1.04199	-1.58862
1993	-0.0153499	0.344338	0.60431	0.73139			163	-0.0498784	-0.699282	-1.04059	-1.59253
2013	-0.0565258	-0.0743363	-0.0487987	-0.164703			164	-0.0438611	-0.697787	-1.04146	-1.59963
2018	-0.0118764	0.170877	0.156614	0.126104			165	-0.0383114	-0.697166	-1.04409	-1.60916
2019	-0.13827	-0.000185229	0.194171	0.12517			166	-0.0332961	-0.69718	-1.04795	-1.62028
2027	-0.19129	-0.0268505	-0.0614064	-0.267786			167	-0.0288417	-0.697583	-1.05254	-1.63219
2028	0.148399	0.0160073	-0.648353	-1.27751			168	-0.024944	-0.698143	-1.05739	-1.64409
2033	0.0301018	-0.0243263	-0.0275707	-0.189242			169	-0.0215665	-0.698656	-1.06214	-1.65539
2034	0.00260106	-0.0314182	0.0413322	-0.168059			170	-0.0186573	-0.698987	-1.06652	-1.66564
2040	0.0313271	0.00886179	0.165777	0.180198			171	-0.0161462	-0.698962	-1.0703	-1.67448
2052	0.0350853	0.116149	-0.106824	-0.109973			172	-0.0139616	-0.698495	-1.07329	-1.68154
2053	-0.0418016	-0.58874	-1.06726	-1.28681			173	-0.0120464	-0.697556	-1.07556	-1.68693
2072	-0.0534903	-0.0403774	-0.135364	0.149146			174	-0.0103195	-0.696163	-1.0771	-1.69067
2073	-0.204017	-0.473482	-1.07939	-0.657861			175	-0.00874203	-0.694345	-1.07801	-1.6929
2090	-0.0557092	-0.687965	-1.20172	-1.36214			176	-0.00725601	-0.692115	-1.07837	-1.69379
2099	0.149622	-0.17574	-0.0850352	-0.00277623			177	-0.00582246	-0.689529	-1.0783	-1.69356
2100	-0.107312	-0.335937	-0.747437	-0.645858			178	-0.004411	-0.686651	-1.07793	-1.69249
2104	0.0116623	-0.186687	-0.25561	-0.321958			179	-0.00299957	-0.683549	-1.07735	-1.69081
2109	0.045411	0.0694249	-0.0188524	0.0670055			180	-0.00155483	-0.680254	-1.07686	-1.68897
2124	-0.0461028	-0.00753891	-0.118166	-0.0448047			181	-0.000104576	-0.676955	-1.07647	-1.68714
2125	-0.109234	-0.114301	-0.138976	-0.072144			182	0.00137024	-0.67364	-1.07632	-1.68564
2133	-0.100019	0.399246	0.49397	0.589729			183	0.00287526	-0.670401	-1.07664	-1.6849
2135	0.0544776	0.0587253	0.111661	0.0614702			184	0.00440395	-0.667315	-1.07755	-1.68525
2145	0.0364188	0.0212583	-0.0431822	0.138547			185	0.00594567	-0.664458	-1.07917	-1.68704
2153	0.0814441	-0.153031	-0.891288	-1.22819			186	0.00748622	-0.66191	-1.08166	-1.69069
2173	0.0100374	-0.473793	0.324457	0.0189201			187	0.00900686	-0.659758	-1.08517	-1.69663
2185	0.0274624	-0.267438	-0.616622	-1.35133			188	0.010484	-0.65809	-1.08985	-1.70533
2192	-0.0152436	-0.178696	-0.158563	-0.138144			189	0.0118893	-0.656995	-1.09583	-1.71723
2206	-0.234331	-0.613899	-0.681893	-0.873532			190	0.0131894	-0.656559	-1.10323	-1.73275
2208	0.00773311	0.0419122	-0.1267	-0.189401			191	0.0143481	-0.656858	-1.11211	-1.75223
2214	0.0641162	0.010773	0.0439461	-0.152414			192	0.0153842	-0.657919	-1.12252	-1.77586
2219	-0.0588706	-0.388193	-0.580976	-0.386539			193	0.0161333	-0.659818	-1.13424	-1.80346
2224	-0.00492386	-0.271846	-0.195672	-0.177774			194	0.0166463	-0.662493	-1.14713	-1.83472
2228	-0.00231187	-0.144154	0.106063	0.472953			195	0.0169074	-0.665858	-1.16085	-1.86891
2232	-0.201151	0.0270219	0.342283	0.385795			196	0.016918	-0.669778	-1.17497	-1.90501
2245	0.0286488	-0.164438	-0.173751	-0.0955327			197	0.0166974	-0.674071	-1.18903	-1.94181
2252	0.107869	-0.0350436	-0.0876669	-0.167163			198	0.0162816	-0.678534	-1.20255	-1.97801
2254	0.0656021	-0.0977693	-0.142358	-0.127938			199	0.0157024	-0.683041	-1.21526	-2.01273
2256	0.0916863	0.0957072	0.102919	0.201396			200	0.015051	-0.687227	-1.22655	-2.04436
2259	-0.0189543	0.109034	0.35669	0.327537			201	0.0143473	-0.691113	-1.23645	-2.07266
2260	-0.0417786	0.183467	0.291349	0.13463			202	0.0136391	-0.694586	-1.2449	-2.09733
2266	0.0467338	0.489319	0.607813	0.636063			203	0.0129594	-0.697609	-1.25194	-2.11836
2268	-0.0223297	0.119659	0.248204	0.403991			204	0.0123302	-0.700183	-1.25771	-2.13595
2272	-0.0378093	-0.00705948	0.0625221	0.231841			205	0.0117641	-0.702336	-1.26235	-2.15042
2283	-0.153512	-0.483666	-0.0787481	-0.0185431			206	0.0112662	-0.704108	-1.26603	-2.16217
2288	-0.0207027	0.38847	0.462956	0.504912			207	0.0108362	-0.70555	-1.26892	-2.17162
2295	-0.0448042	-0.321339	-0.168777	-0.2692			208	0.01047	-0.706712	-1.27116	-2.17915
2305	0.0511951	-0.295904	-0.28477	-0.0145908			209	0.01015	-0.707686	-1.27321	-2.18529
2308	0.00418664	0.00745835	0.152091	0.370836			210	0.00987808	-0.708418	-1.27472	-2.19015
2315	0.0080957	-0.178845	-0.155689	0.0520076			211	0.00959509	-0.709123	-1.27608	-2.19343
2316	0.0792762	-0.134777	-0.0555459	-0.0487387			212	0.00937083	-0.709651	-1.27713	-2.19553
2326	0.137074	0.186698	0.252171	0.384472			213	0.00908811	-0.710258	-1.27844	-2.19724
2330	0.153859	-0.186743	-0.560385	-0.178139			214	0.00875504	-0.710912	-1.28002	-2.19804
2338	-0.0326528	-0.146842	-0.419813	-0.484568			215	0.00831577	-0.711713	-1.28215	-2.19779
2351	0.00436902	0.28996	0.352628	0.429285			216	0.00770167	-0.712602	-1.28534	-2.19598
2352	0.0475201	0.0136953	0.282125	0.16622			217	0.00672855	-0.71423	-1.29044	-2.19264
2358	0.0664408	-0.205548	-0.488009	-0.971527			218	0.00528508	-0.716224	-1.29709	-2.18485
2361	0.137665	-0.141144	-0.130038	-0.430916			219	0.00310639	-0.719187	-1.30701	-2.17228
2364	0.00400518	-0.145413	-0.190393	-0.132953			220	-7.86345e-05	-0.723428	-1.32113	-2.15301
2418	-0.0756689	-0.184786	-0.308354	-0.444287			221	-0.00448805	-0.729147	-1.34003	-2.12525
2420	-0.131903	-0.418008	-0.611466	-0.87275			222	-0.0102141	-0.736325	-1.36333	-2.08854
2433	-0.114003	-0.142933	-0.141166	-0.12413			223	-0.0165642	-0.744064	-1.38941	-2.04315
2437	-0.0243889	-0.0577343	-0.087732	-0.127873			224	-0.0232244	-0.751731	-1.41429	-1.99477
2438	-0.000267851	-0.0372672	0.00755044	-0.0719354			225	-0.0293283	-0.758256	-1.43518	-1.94779
2448	0.232158	0.0192571	-0.145726	-0.783442			226	-0.0343456	-0.763036	-1.45024	-1.90615
2449	0.0721288	0.560199	0.659549	0.667311			227	-0.0381117	-0.76597	-1.4593	-1.8715
2459	0.0196769	0.0996407	0.152399	0.112539			228	-0.0407453	-0.767305	-1.46331	-1.84359
2474	0.0351894	-0.21972	-0.420264	-0.507178			229	-0.042488	-0.767416	-1.46361	-1.82114
2478	-0.00955487	-0.467468	-0.388101	-0.542143			230	-0.0435854	-0.76665	-1.46141	-1.80271
2481	-0.0155074	-0.289265	-0.432314	-0.466827			231	-0.0442346	-0.765273	-1.45762	-1.78705
2486	0.0425123	-0.183006	-0.265475	-0.34937			232	-0.0445757	-0.763467	-1.45287	-1.77322
2488	-0.044233	-0.697358	-1.23683	-1.12975			233	-0.0446815	-0.761361	-1.44767	-1.76082
2491	0.00724252	-0.918044	-1.77431	-2.40346			234	-0.0446428	-0.759005	-1.44213	-1.74902
2495	-0.0083299	-0.131861	-0.270185	0.144739			235	-0.044471	-0.756434	-1.43639	-1.73762
2498	0.263305	-0.00704945	-0.446233	-0.783442			236	-0.0441237	-0.753588	-1.43038	-1.72635
2501	-0.0261695	-0.108514	0.0181029	-0.0643671			237	-0.0437268	-0.75066	-1.42469	-1.71556
2503	0.0151267	-0.119964	-0.270513	-0.465381			238	-0.043225	-0.747563	-1.41907	-1.70494
2510	-0.0434557	-0.169269	-0.283674	-0.311077			239	-0.0426082	-0.744261	-1.41351	-1.69441
2515	0.282454	-0.104758	0.142995	0.17745			240	-0.0418661	-0.740746	-1.40808	-1.68397
2523	-0.096183	-0.358296	-0.479351	-0.730889			241	-0.0410075	-0.737117	-1.4029	-1.67371
2561	0.00255166	-0.330059	-0.279245	-0.302246			242	-0.0400085	-0.733307	-1.3979	-1.66359
2567	-0.0176305	-0.657345	-0.891288	-1.52044			243	-0.0388491	-0.729304	-1.39305	-1.65364
2571	0.0159298	-0.842874	-1.39817	-2.02732			244	-0.0375159	-0.725099	-1.38832	-1.64382
2582	-0.0466896	-0.424077	-0.655633	-0.767494			245	-0.035995	-0.7207	-1.38378	-1.63419
2588	-0.0875342	-0.598775	-1.08745	-1.7166			246	-0.0342637	-0.716089	-1.37936	-1.62474
2592	-0.112296	-0.811385	-0.824288	-1.45344			247	-0.0323003	-0.711255	-1.37497	-1.61547
2596	0.157608	-0.56473	-1.59004	-2.2192			248	-0.0300822	-0.706184	-1.37053	-1.60639
2608	0.0319578	-0.760249	-1.78028	-2.70851			249	-0.0275868	-0.700861	-1.36592	-1.59748
2626	0.0197553	-0.531447	-0.486099	-0.386563			250	-0.0247929	-0.69527	-1.36096	-1.58871
2627	-0.0889642	-0.503882	-0.835333	-1.24196			251	-0.0216819	-0.68939	-1.35545	-1.58005
2638	0.0640124	-0.653935	-1.82057	-1.41848			252	-0.018241	-0.6832	-1.34912	-1.57143
2645	0.0427037	-0.503488	-1.91517	-2.54433			253	-0.0144658	-0.67668	-1.34167	-1.56278
2649	0.181124	-0.350243	-1.23634	-1.8655			254	-0.0103562	-0.669814	-1.33285	-1.55403
2650	0.00934045	-0.728584	-1.19407	-2.1223			255	-0.00594932	-0.662583	-1.32214	-1.54499
2654	-0.0255042	-0.762356	-1.09472	-2.0312			256	-0.00127541	-0.654978	-1.30921	-1.53549
2657	-0.0112211	-0.603513	-1.18506	-1.31887			257	0.00358867	-0.647021	-1.29384	-1.5255
2701	0.0123688	-0.157631	-0.253214	-0.27631			258	0.00856239	-0.638734	-1.27579	-1.51484
2702	0.0783047	-0.27535	-0.706571	-0.789149			259	0.0135425	-0.630164	-1.25499	-1.50342
2706	0.00694754	-0.259377	-0.307859	-0.330554			260	0.0184154	-0.621379	-1.23154	-1.49119
2707	0.0714881	-0.0146354	0.0594094	0.177686			261	0.0230668	-0.612468	-1.20573	-1.47816
2713	-0.0421001	-0.103162	-0.0679956	-0.148313			262	0.0273946	-0.603521	-1.17797	-1.46432
2714	0.0856917	-0.498186	-0.757139	-0.88772			263	0.0313065	-0.594669	-1.14891	-1.4499
2719	-0.0889877	-0.72655	-1.57937	-2.5076			264	0.034751	-0.586	-1.1192	-1.43506
2721	-0.0036058	-0.289077	-0.328169	-0.265624			265	0.037702	-0.577608	-1.08954	-1.42
2735	0.0147801	-0.427733	-0.495758	-0.772546			266	0.040157	-0.569581	-1.06055	-1.40494
2745	0.153571	-0.128105	-0.548733	-0.488754			267	0.042139	-0.561989	-1.03279	-1.39006
2760	0.0232719	0.100484	0.0897704	0.19091			268	0.0436946	-0.554849	-1.00671	-1.37555
2765	-0.0132357	0.159732	0.35828	0.424121			269	0.0448725	-0.54823	-0.982694	-1.36156
2769	-0.0349019	-0.0438288	-0.168014	0.0905144			270	0.0457287	-0.542168	-0.96099	-1.34821
2775	0.0377436	0.13948	0.178414	0.188043			271	0.0463197	-0.536678	-0.941767	-1.33557
2781	0.0188749	-0.203495	-0.349743	-0.109487			272	0.0466985	-0.531786	-0.925144	-1.32369
2788	-0.00970559	-0.422733	-0.440386	-0.325399			273	0.0469129	-0.527516	-0.911198	-1.31259
2801	-0.0520468	-0.409528	-0.747603	-0.749577			274	0.0470047	-0.523898	-0.899981	-1.30225
2841	0.000920747	0.179318	0.188917	0.200488			275	0.0470096	-0.520967	-0.891525	-1.29265
2843	0.0237048	0.0537951	0.136146	0.287877			276	0.0469575	-0.518759	-0.885845	-1.28371
2849	0.143818	0.0703983	0.0761359	-0.142391			277	0.0468721	-0.517316	-0.882933	-1.27537
2856	-0.068661	0.265908	0.244893	0.303578			278	0.0467712	-0.516675	-0.882744	-1.26751
2861	0.0836721	0.0961181	0.16779	0.153722			279	0.0466667	-0.516868	-0.885181	-1.25998
2868	-0.164153	-0.527428	-0.678641	-0.997572			280	0.0465643	-0.517911	-0.890069	-1.25262
2870	-0.0119037	0.0790642	0.13826	0.114159			281	0.0464627	-0.519801	-0.897132	-1.24522
2875	-0.0373322	0.238762	0.399127	0.347035			282	0.0463539	-0.522501	-0.905973	-1.23759
2882	0.169056	0.417061	0.39031	0.450417			283	0.046223	-0.525937	-0.916062	-1.22947
2910	-0.217735	-0.0351229	0.172771	-0.0856018			284	0.0460519	-0.529974	-0.926692	-1.2206
2915	0.0319071	-0.0851385	-0.281606	-0.369177			285	0.045808	-0.534479	-0.937214	-1.21092
2922	-0.0632512	-0.0817939	-0.0118117	0.0895902			286	0.0454762	-0.539207	-0.946716	-1.2002
2924	0.0457898	-0.166319	-0.288026	-0.261011			287	0.0450154	-0.543964	-0.954452	-1.18841
2931	-0.0315422	0.0403749	-0.00347387	-0.000858298			288	0.0444042	-0.548491	-0.959649	-1.17551
2936	0.0658457	0.275205	0.273898	0.26633			289	0.0436344	-0.552548	-0.961753	-1.16164
2939	-0.0945105	-0.0327784	-0.028614	-0.152508			290	0.0427	-0.555931	-0.960404	-1.14698
2942	-0.2036	-0.424649	-1.00035	-1.62951			291	0.041607	-0.55849	-0.955464	-1.13176
2962	0.00145398	-0.371867	-0.89311	-1.22958			292	0.0403668	-0.56011	-0.947046	-1.11629
2965	0.00449385	-0.0714746	-0.31981	-0.292726			293	0.0390023	-0.560747	-0.935428	-1.10084
2973	0.0871764	0.0848987	0.0259921	0.101269			294	0.0375415	-0.560403	-0.921027	-1.0857
2974	-0.0475705	-0.256146	-0.532898	-0.345832			295	0.0360149	-0.559117	-0.904348	-1.07109
2977	0.0163908	0.0836547	0.353992	0.429445			296	0.034453	-0.556957	-0.885927	-1.05723
2993	-0.0458024	-0.0546313	-0.0169413	0.079372			297	0.0328852	-0.554008	-0.866288	-1.04425
2994	-0.0337174	-0.00866729	0.036009	0.0707949			298	0.0313359	-0.550355	-0.845874	-1.03223
3007	-0.0986258	-0.0725926	-0.0991621	-0.178896			299	0.0298337	-0.546104	-0.825208	-1.02131
3011	-0.00587382	0.033063	0.207381	0.302882			300	0.0283948	-0.541334	-0.804589	-1.01147
3016	0.112885	0.0296071	0.0848332	0.0129145			301	0.0270348	-0.536128	-0.784306	-1.0027
3020	0.119868	0.122914	0.100731	0.0977084			302	0.0257658	-0.530558	-0.764588	-0.99498
3021	0.0180544	0.0618132	0.114306	0.241798			303	0.0245966	-0.524685	-0.745603	-0.988266
3024	0.0232491	-0.161861	-0.185644	-0.299633			304	0.0235329	-0.518566	-0.72747	-0.982502
3040	-0.0116917	0.0708772	0.166296	0.108708			305	0.0225781	-0.512247	-0.710264	-0.977621
3053	0.0942246	-0.00511141	0.122079	0.0235899			306	0.0217332	-0.505768	-0.694027	-0.973555
3054	-0.0401693	0.0579739	0.171374	-0.0280601			307	0.0209976	-0.499162	-0.678774	-0.970232
3056	-0.00698243	0.053839	0.0360803	0.0673002			308	0.0203707	-0.492437	-0.664421	-0.967477
3073	-0.154285	-0.315548	-0.115209	-0.190185			309	0.0198459	-0.485667	-0.651118	-0.965451
3078	-0.151353	0.106207	0.299596	0.270262			310	0.0194202	-0.47884	-0.63874	-0.963972
3080	-0.00186186	0.209799	0.145296	0.174066			311	0.0190741	-0.471977	-0.627201	-0.962897
3097	-0.0446628	-0.138172	-0.22489	-0.299399			312	0.0188392	-0.465098	-0.616495	-0.962246
3106	-0.0818234	-0.00349525	0.269205	0.21253			313	0.0186901	-0.458204	-0.606541	-0.961905
3110	-0.0553895	-0.0550278	-0.106804	-0.104754			314	0.0186167	-0.451334	-0.597302	-0.961848
3120	-0.0482318	0.208658	0.43357	0.305829			315	0.0186082	-0.44451	-0.588762	-0.962097
3121	-0.0365167	0.276149	0.336532	0.322886			316	0.018673	-0.43766	-0.580811	-0.962516
3130	0.028404	0.145883	0.0533769	0.286817			317	0.0187988	-0.430845	-0.573418	-0.963089
3133	0.0696739	-0.325571	-1.35775	-1.29856			318	0.0189816	-0.424056	-0.566532	-0.963753
3156	-0.212308	-0.715199	-0.648353	-1.27751			319	0.0192493	-0.416988	-0.559759	-0.963886
3170	0.0513502	-0.00340502	-0.312012	-0.233004			320	0.0195472	-0.410009	-0.553384	-0.964067
3176	0.0143938	-0.0072111	0.031923	0.0689964			321	0.0198612	-0.402361	-0.54637	-0.962598
3187	0.0407889	-0.00838207	-0.0923228	-0.293685			322	0.0201834	-0.394279	-0.538974	-0.959805
3191	-0.0309357	-0.14249	-0.263232	-0.315252			323	0.0205723	-0.385222	-0.530537	-0.9546
3194	0.0721207	0.298537	0.08945	0.11684			324	0.0210331	-0.373617	-0.518781	-0.94314
3204	0.00446853	0.146948	0.194147	0.176428			325	0.0215054	-0.358133	-0.501717	-0.921563
3216	0.0687647	0.0978915	0.117508	0.284721			326	0.0219642	-0.336793	-0.47647	-0.884853
3218	-0.0471127	-0.271576	-0.315245	-0.229265			327	0.0223749	-0.305991	-0.437698	-0.823222
3221	-0.0939644	-0.410737	-0.424473	-0.386562			328	0.0226565	-0.262592	-0.380521	-0.727542
3222	0.0081962	0.125146	0.307406	0.512766			329	0.0225755	-0.205042	-0.299108	-0.591787
3237	0.0312453	-0.167858	-0.359045	-0.205434			330	0.0222063	-0.140857	-0.210291	-0.433798
3242	0.172935	0.359747	0.530782	0.524399			331	0.0214885	-0.0779523	-0.121629	-0.275774
3243	0.196121	0.0559735	-0.145801	-0.289443			332	0.0207733	-0.028015	-0.0492613	-0.144389
3265	0.0613705	0.120015	0.176949	0.269523			333	0.019994	0.0067647	0.00238414	-0.0501329
3282	-0.000137409	0.0528998	-0.0644793	-0.06012			334	0.0192485	0.0281532	0.035184	0.00996599
3298	0.0461814	0.110223	0.218314	0.298061			335	0.0185741	0.0400075	0.0542967	0.0450776
3302	0.178143	0.211834	0.0301904	0.118475			336	0.0179715	0.0458783	0.0646739	0.0641566
3303	0.00114053	0.127479	0.312755	0.441054			337	0.0174056	0.0486108	0.0702738	0.07414
3320	0.0437608	-0.0565053	0.00554227	-0.0397661			338	0.0169434	0.0491454	0.0725963	0.0783131
3323	-0.0340875	-0.0380584	0.0183858	0.0270215			339	0.0164811	0.0483676	0.0730505	0.0791798
3330	0.144092	0.208851	0.207878	0.159318			340	0.0160342	0.0469622	0.0725483	0.0783072
3340	-0.0156867	-0.118851	-0.14192	-0.167787			341	0.015615	0.0453908	0.0716759	0.0767089
3342	0.00885621	0.181528	0.127255	0.128455			342	0.0152148	0.043685	0.0705439	0.0746217
3354	-0.0418403	-0.028059	-0.0181561	-0.00374908			343	0.0148175	0.041764	0.0691691	0.07211
3364	-0.0973148	-0.0243263	-0.308354	-0.335395			344	0.0144424	0.0398173	0.0676513	0.0693391
3368	0.25096	0.231461	0.210675	-0.251615			345	0.0140828	0.0378493	0.0660445	0.0664294
3414	0.0578368	0.130721	0.190925	0.29843			346	0.0137343	0.035862	0.064382	0.0634568
3418	0.114383	-0.144074	-0.523797	-1.15295			347	0.0133964	0.0338531	0.0626602	0.060417
3434	-0.0875763	-0.397451	-0.403508	-0.412483			348	0.0130685	0.0318202	0.060875	0.0573053
3443	-0.096276	-0.109138	-0.346951	-0.135806			349	0.0127501	0.0297607	0.0590223	0.0541168
3455	-0.0241197	-0.0433397	-0.0570854	-0.271875			350	0.0124404	0.0276721	0.0570979	0.0508465
3456	-0.0746019	0.114367	0.0890998	0.250225			351	0.0121388	0.0255513	0.0550974	0.0474891
3467	0.0108355	0.158078	0.118447	0.187088			352	0.0118416	0.0233839	0.0530047	0.0440293
3470	-0.0253201	0.0533193	0.0350092	-0.0316153			353	0.0115458	0.0211575	0.0508063	0.0404538
3473	-0.0102875	-0.137354	-0.324997	-0.473961			354	0.0112595	0.0189096	0.0485339	0.0367937
3475	0.0458679	0.103856	-0.0542696	-0.113588			355	0.0109759	0.0166024	0.0461404	0.033013
3480	-0.00483606	0.11331	0.10414	-0.0144661			356	0.0106861	0.014227	0.0436192	0.0290872
3486	0.00195938	0.384345	0.453035	0.221827			357	0.0103985	0.0117963	0.0409954	0.0250469
3491	-0.0317449	0.0636181	0.131774	0.0779019			358	0.0101061	0.00929128	0.0382355	0.0208647
3492	-0.58351	-0.752509	-0.59033	-1.21948			359	0.00980545	0.0067012	0.0353245	0.0165296
3496	-0.104284	-0.012492	-0.341687	-0.0597192			360	0.00949247	0.0040128	0.0322434	0.0120294
3499	0.114914	0.243059	0.295857	0.137968			361	0.00916202	0.00120936	0.0289679	0.00734959
3503	0.0134203	-0.00204492	-0.0714971	0.0412244			362	0.00880763	-0.0017304	0.0254666	0.00247341
3508	0.00529733	-0.0615043	-0.298651	-0.482317			363	0.00842104	-0.00483372	0.0216987	-0.00261907
3516	0.0148613	0.0436116	0.0274485	-0.0300367			364	0.0079917	-0.00813548	0.0176106	-0.00795144
3528	-0.235223	-0.131861	-0.446233	-0.906174			365	0.00750605	-0.0116802	0.0131327	-0.0135513
3542	-0.165247	-0.57855	-1.06722	-1.69638			366	0.00694686	-0.0155239	0.00817518	-0.0194502
3543	-0.0131078	0.159818	0.179028	0.13034			367	0.0062924	-0.0197358	0.00262385	-0.0256828
3553	-0.0852181	-0.00386863	-0.110738	-0.277094			368	0.00550462	-0.0244229	-0.00369978	-0.0323542
3560	0.0109684	0.112922	0.218704	0.150652			369	0.00455588	-0.0296631	-0.0109344	-0.0394482
3567	0.00400832	0.135561	0.29786	-0.261333			370	0.00340693	-0.0355542	-0.0192602	-0.0469782
3574	0.0515744	0.227396	0.244218	0.176216			371	0.0020257	-0.0421972	-0.0288877	-0.054961
3575	0.00543004	0.00311868	-0.0538237	0.105258			372	0.000369482	-0.0496692	-0.0399994	-0.0633811
3653	0.00833103	0.0209986	-0.255921	-0.438121			373	-0.00158792	-0.057982	-0.0526839	-0.0721569
3698	-0.021659	0.131501	0.170269	0.213749			374	-0.00384964	-0.0670328	-0.0668622	-0.0811332
3700	0.0624991	0.11744	0.166665	0.22208			375	-0.00637579	-0.0765797	-0.0822332	-0.0900449
3712	-0.0289079	0.0299615	-0.0359037	-0.52468			376	-0.00909017	-0.0862772	-0.0983074	-0.0986218
3721	0.064789	0.194211	0.0760918	0.060091			377	-0.0118754	-0.095654	-0.114362	-0.106552
3740	-0.0649517	-0.942431	-1.17637	-1.80553			378	-0.0146146	-0.104205	-0.129612	-0.113587
3748	0.04359	0.320615	0.448499	0.517907			379	-0.0171745	-0.111677	-0.143465	-0.119708
3758	-0.0749428	0.23775	0.33935	0.331252			380	-0.0194778	-0.117808	-0.155432	-0.124912
3759	-0.0185593	0.295628	0.328344	0.357677			381	-0.0214894	-0.122568	-0.16534	-0.129363
3764	-0.00697744	0.297923	0.30731	0.430997			382	-0.0232191	-0.126071	-0.173265	-0.133295
3770	0.04439	0.41978	0.494346	0.542459			383	-0.024709	-0.128523	-0.179451	-0.136972
3785	0.0546383	0.174308	0.211349	0.220992			384	-0.0260085	-0.130168	-0.184243	-0.140668
3787	-0.0634365	0.116874	0.0505356	0.080027			385	-0.0271969	-0.131221	-0.187942	-0.144557
3789	0.213358	0.418682	0.418325	0.36137			386	-0.0283484	-0.131922	-0.190893	-0.148865
3806	0.0163013	0.0690645	0.107095	0.0791107			387	-0.0294823	-0.132369	-0.193309	-0.153679
3807	-0.00348187	0.195541	0.0925054	-0.0138711			388	-0.0306568	-0.13271	-0.195408	-0.159126
3813	-0.0278395	0.202757	0.22784	0.292997			389	-0.0319057	-0.133029	-0.197339	-0.165273
3819	-0.131417	0.0560283	-0.145582	-0.240261			390	-0.0332535	-0.133382	-0.199206	-0.172158
3822	0.0230966	0.176509	0.0317688	0.0805748			391	-0.0347148	-0.133798	-0.201073	-0.179781
3826	-0.371927	-0.261923	0.252044	-0.0187251			392	-0.0362949	-0.134285	-0.202971	-0.188106
3834	0.109342	0.487631	0.495106	0.613265			393	-0.037987	-0.134837	-0.204925	-0.197065
3836	-0.0270164	0.230871	0.352547	0.272085			394	-0.0397805	-0.13543	-0.206863	-0.206508
3838	0.0312879	-0.258883	-0.224884	-0.472907			395	-0.0416407	-0.135977	-0.208758	-0.216244
3839	0.00739869	0.241209	0.282468	0.285982			396	-0.043538	-0.136453	-0.210563	-0.226078
3842	-0.0456641	-0.129394	-0.242018	-0.172957			397	-0.0454239	-0.136759	-0.212153	-0.23569
3843	0.00309549	0.165049	0.176343	0.214073			398	-0.0472511	-0.136846	-0.213463	-0.244811
3853	0.0481698	0.185281	0.239243	0.379217			399	-0.0489656	-0.136665	-0.21445	-0.253186
3854	0.0144255	0.0571198	0.0947274	0.19968			400	-0.0505122	-0.136128	-0.214989	-0.260469
3866	0.0379601	0.231693	0.341191	0.418657			401	-0.051847	-0.135197	-0.215025	-0.266402
3873	-0.0688153	0.0316967	0.0301904	-0.0441476			402	-0.0529362	-0.133885	-0.214578	-0.270865
3875	0.142659	0.364451	0.436616	0.782516			403	-0.0537559	-0.132224	-0.213682	-0.273788
3877	0.084178	0.339619	0.170906	0.130963			404	-0.0542996	-0.130246	-0.212298	-0.275055
3882	-0.00409966	0.397838	0.597169	0.654787			405	-0.0545725	-0.128023	-0.210542	-0.2748
3883	0.162045	0.220039	-0.145726	-0.240376			406	-0.054596	-0.125679	-0.208528	-0.273196
3890	-0.232444	0.186571	0.376975	-0.0620793			407	-0.0543961	-0.123344	-0.206391	-0.270467
3891	0.0291815	0.510997	0.411642	0.556459			408	-0.0540064	-0.121167	-0.204286	-0.266891
3899	-0.0442177	0.15079	0.144735	0.15662			409	-0.0534631	-0.119309	-0.202382	-0.262785
3900	0.048916	0.256229	0.415315	0.581579			410	-0.0528012	-0.117942	-0.200861	-0.258486
3911	-0.0370609	0.136085	0.178569	0.221403			411	-0.0520525	-0.11724	-0.19991	-0.254345
3913	-0.0416695	-0.17876	-0.859079	-1.19598			412	-0.0512424	-0.117379	-0.199726	-0.250715
3924	-0.0206513	-0.1504	-1.04615	-0.572969			413	-0.0503886	-0.118533	-0.200505	-0.247951
3925	0.0165335	0.0752507	0.0444862	0.0722261			414	-0.0494995	-0.120871	-0.202448	-0.246399
3930	0.065599	0.0282615	0.183362	0.212039			415	-0.0485736	-0.124549	-0.205753	-0.246403
3931	0.092218	0.281442	0.388314	0.448279			416	-0.0475988	-0.129705	-0.210613	-0.248288
3938	0.0447216	0.130074	0.201651	0.134856			417	-0.0465528	-0.136453	-0.21721	-0.252362
3942	0.0988667	0.428622	0.520464	0.659363			418	-0.0454033	-0.144874	-0.225708	-0.258902
3943	-0.0341494	0.158744	0.299336	0.299452			419	-0.0441105	-0.155002	-0.236238	-0.268143
3946	0.0973662	0.309779	0.464814	0.567082			420	-0.0426336	-0.166812	-0.248888	-0.280259
3947	0.0573491	0.281475	0.395426	0.484825			421	-0.0409256	-0.180227	-0.263693	-0.295331
3954	0.000227148	0.213279	0.365597	0.433093			422	-0.0389444	-0.1951	-0.280626	-0.313379
3957	-0.0197505	0.199741	0.374742	0.345067			423	-0.036663	-0.211211	-0.299573	-0.334293
3960	0.0115805	0.182263	0.243191	0.252853			424	-0.0340593	-0.228292	-0.320356	-0.35786
3972	-0.0289162	0.215516	0.347912	0.400379			425	-0.0311329	-0.246023	-0.342702	-0.383727
3978	-0.0109959	0.129905	0.140699	0.202983			426	-0.0279007	-0.264056	-0.366277	-0.411443
3984	0.0588993	0.37858	0.275654	0.196954			427	-0.0243955	-0.282035	-0.390689	-0.440476
4016	0.0828589	0.215125	0.308151	0.341768			428	-0.0206729	-0.29962	-0.415516	-0.470246
4017	0.0312006	0.174336	0.200298	0.116276			429	-0.0168039	-0.316527	-0.44035	-0.500163
4019	-0.107114	0.166006	0.411049	0.566446			430	-0.0128565	-0.332489	-0.464767	-0.529625
4020	0.0490853	0.0139006	-0.193626	-0.155719			431	-0.00889949	-0.347271	-0.488327	-0.557997
4022	-0.00251692	0.1228	0.070345	-0.0369609			432	-0.00501418	-0.360713	-0.510661	-0.584746
4023	0.0715785	0.260131	0.452838	0.466291			433	-0.00126298	-0.372728	-0.531463	-0.609423
4025	0.150469	0.305378	0.353167	0.427845			434	0.0022973	-0.38324	-0.550437	-0.631599
4032	0.0177606	0.216597	0.312985	0.293793			435	0.00561977	-0.392202	-0.567318	-0.650892
4033	0.0195451	0.217389	0.342788	0.403743			436	0.00866731	-0.39958	-0.581865	-0.666958
4035	0.0785099	0.375145	0.477228	0.389896			437	0.0114158	-0.405319	-0.593813	-0.679426
4047	-0.0768875	-0.237469	-0.635668	-0.530536			438	0.0138386	-0.409433	-0.603005	-0.688096
4055	0.0192672	0.0141923	0.076111	-0.0487562			439	0.0159248	-0.411871	-0.609209	-0.692661
4058	0.104288	0.321709	0.299042	0.366062			440	0.017666	-0.412597	-0.612233	-0.692879
4059	-0.128826	0.190154	0.318327	0.340576			441	0.0190585	-0.411572	-0.611898	-0.688552
4068	-0.0740783	0.162414	0.255569	0.324702			442	0.0201051	-0.408751	-0.60805	-0.679524
4071	0.0440404	0.192905	0.239617	0.289444			443	0.0208203	-0.404171	-0.600679	-0.665794
4073	-0.0698865	0.277092	0.312761	0.318813			444	0.0212071	-0.397872	-0.589835	-0.64755
4074	0.0201731	0.387854	0.5127	0.652054			445	0.0212912	-0.389947	-0.575675	-0.625077
4076	-0.0369976	-0.0953977	-0.525781	-0.863081			446	0.0211026	-0.380552	-0.558499	-0.598871
4091	-0.00869537	-0.0337479	-0.00967131	0.0429285			447	0.0206922	-0.369953	-0.538828	-0.569706
4094	-0.0641108	0.170915	0.274845	0.228806			448	0.0201121	-0.358436	-0.517254	-0.538454
4103	0.0505179	0.234943	0.212675	0.214279			449	0.0194196	-0.346344	-0.49448	-0.506116
4107	0.0711943	0.222243	0.403466	0.471233			450	0.0186729	-0.334052	-0.471267	-0.473752
4108	0.0197536	0.262261	0.258143	0.326102			451	0.0179316	-0.321904	-0.448325	-0.442328
4111	-0.0137355	0.228166	0.127285	0.488359			452	0.0172456	-0.310208	-0.42628	-0.412659
4113	-0.056379	0.185059	0.230596	0.223826			453	0.0166621	-0.299223	-0.40565	-0.385435
4114	-0.0572035	0.210941	0.268953	0.341615			454	0.0162004	-0.28897	-0.386594	-0.360794
4124	0.170468	0.265773	0.252092	0.262786			455	0.0158863	-0.279595	-0.369359	-0.339008
4125	-0.0270482	0.128919	0.201053	0.24775			456	0.0157279	-0.27111	-0.354017	-0.320133
4129	-0.033795	0.157118	0.27347	0.244442			457	0.0157284	-0.263451	-0.34044	-0.303924
4131	0.0627143	0.470504	0.459278	0.585969			458	0.0158834	-0.256552	-0.328487	-0.290161
4134	0.0964568	-0.159678	0.0482155	-0.686489			459	0.016183	-0.250307	-0.317995	-0.278575
4137	0.058484	0.276501	0.280581	0.324222			460	0.0166214	-0.244612	-0.308793	-0.268908
4142	0.0321608	0.140894	0.147375	-0.117765			461	0.0171932	-0.239377	-0.300725	-0.260964
4143	-0.00724894	0.0246888	-0.14575	-0.107842			462	0.017858	-0.23457	-0.293686	-0.254582
4148	-0.0774344	0.0661081	-0.0391115	0.0599998			463	0.018616	-0.230135	-0.287587	-0.249645
4149	0.0255621	0.267433	0.414919	0.495081			464	0.0194481	-0.226062	-0.282406	-0.246149
4163	0.0781125	0.297943	0.316605	0.401244			465	0.0203331	-0.222376	-0.27817	-0.244158
4170	0.116276	0.271836	0.365788	0.457834			466	0.0212466	-0.219138	-0.274964	-0.243823
4191	0.0786225	0.121058	-0.446233	-0.540755			467	0.0221545	-0.216479	-0.272974	-0.245461
4199	0.0329763	0.367411	0.434012	0.567595			468	0.023034	-0.214483	-0.272319	-0.249294
4204	-0.0573605	0.0945939	-0.0256027	0.0676608			469	0.0238533	-0.213307	-0.273276	-0.255688
4205	0.00671662	0.315779	0.291571	0.291596			470	0.0245727	-0.213128	-0.276041	-0.265048
4217	0.00709947	0.159168	0.194208	0.101527			471	0.0251598	-0.214131	-0.28091	-0.277835
4221	0.0679297	0.228474	0.0921147	0.142757			472	0.0255817	-0.216497	-0.288143	-0.294492
4225	0.0248806	0.176498	0.272015	0.362886			473	0.0258066	-0.220416	-0.29805	-0.315545
4228	0.0713114	0.298174	0.335893	0.430477			474	0.0258087	-0.226004	-0.310754	-0.341245
4229	0.00755766	0.244631	0.342624	0.359579			475	0.0255526	-0.233419	-0.326461	-0.372005
4239	0.128041	0.278845	0.0124322	-0.145397			476	0.0250509	-0.2427	-0.345241	-0.407975
4241	-0.0668454	0.248084	0.215913	0.210983			477	0.024286	-0.253887	-0.367092	-0.449353
4256	-0.0351503	0.180017	0.179584	0.189633			478	0.0232497	-0.266956	-0.391995	-0.496056
4257	-0.263348	0.109761	0.445981	-0.0223472			479	0.0219463	-0.281865	-0.41987	-0.54808
4265	0.0275167	0.0106671	-0.6222	-0.331989			480	0.020383	-0.298484	-0.450405	-0.605025
4266	-0.0384359	0.138096	0.100926	0.287829			481	0.0185779	-0.316612	-0.483251	-0.666405
4269	-0.00838402	0.290876	0.41017	0.386859			482	0.0165459	-0.336021	-0.517978	-0.731582
4281	-0.10397	0.114296	0.191487	0.116958			483	0.0143091	-0.356423	-0.554052	-0.799713
4287	0.0952895	0.275201	0.273553	0.32713			484	0.0118925	-0.377488	-0.590852	-0.869793
4307	-0.0428086	-0.398574	-0.73287	-0.910921			485	0.00932398	-0.39885	-0.627703	-0.940685
4308	0.0315392	0.186744	0.297532	0.32225			486	0.00663307	-0.420127	-0.663901	-1.01118
4311	-0.0310705	0.121618	0.232374	0.229772			487	0.00384963	-0.440941	-0.698759	-1.08005
4312	0.0607002	0.301713	0.368399	0.435841			488	0.00100421	-0.460956	-0.731638	-1.14616
4323	0.079578	0.098631	-0.00659781	0.0599742			489	-0.00187773	-0.479844	-0.762001	-1.20848
4326	0.0795298	0.343682	0.379686	0.403312			490	-0.00477315	-0.497348	-0.789437	-1.26619
4329	-0.209352	0.0316967	0.0301904	0.104581			491	-0.00766178	-0.513302	-0.813678	-1.31874
4336	0.056895	0.108153	0.0202863	-0.230854			492	-0.0105282	-0.527597	-0.834578	-1.36578
4343	-0.0479198	0.098582	0.0958576	0.0310908			493	-0.0133609	-0.540219	-0.852216	-1.40735
4355	-0.0295392	0.0740573	0.219883	0.386216			494	-0.0161503	-0.551192	-0.86672	-1.44357
4356	-0.136596	-0.280236	-0.413928	-0.294793			495	-0.0188879	-0.560593	-0.878314	-1.47478
4378	-0.0913096	-0.0650498	0.0520824	-0.0659567			496	-0.0215686	-0.568573	-0.88736	-1.5016
4379	0.0779824	0.406493	0.711824	0.796117			497	-0.0241852	-0.575235	-0.894132	-1.52444
4385	0.0466754	0.316429	0.403857	0.436808			498	-0.0267244	-0.580743	-0.898988	-1.54393
4387	0.0700136	0.285684	0.34781	0.370175			499	-0.0291733	-0.585232	-0.902234	-1.56066
4393	-0.0730337	0.0998183	0.109524	0.0261349			500	-0.0315098	-0.58883	-0.904123	-1.57506
4395	-0.0506433	-0.0278748	0.0146091	-0.0760927			501	-0.0337269	-0.591705	-0.904967	-1.58767
4399	-0.0368868	0.196512	0.269509	0.348275			502	-0.0357953	-0.593948	-0.904891	-1.59879
4404	-0.00932766	0.299568	0.340804	0.392889			503	-0.0376844	-0.595626	-0.903954	-1.6085
4412	0.0290908	0.296882	0.316044	0.384282			504	-0.0393623	-0.59678	-0.902154	-1.61683
4414	-0.0831492	0.0990989	0.213052	0.256519			505	-0.040798	-0.597456	-0.899476	-1.62371
4418	0.0930527	0.274966	0.228727	0.232273			506	-0.0419552	-0.597658	-0.895813	-1.62886
4426	0.109823	0.0695509	0.28979	0.224907			507	-0.0427976	-0.597385	-0.891026	-1.63197
4428	0.0551017	0.156843	0.45162	0.567475			508	-0.0432888	-0.596611	-0.884933	-1.63259
4430	0.162211	0.616817	0.854001	0.793071			509	-0.0433944	-0.595275	-0.877322	-1.63015
4431	0.0141606	0.446219	0.580154	0.773186			510	-0.0430836	-0.5933	-0.867978	-1.62402
4443	-0.082332	0.0898376	0.140447	0.212714			511	-0.0423282	-0.590542	-0.856665	-1.61351
4445	0.0411189	0.0943395	-0.0354467	0.0867507			512	-0.0411232	-0.586967	-0.843284	-1.59813
4448	0.017898	0.399188	0.689292	0.644119			513	-0.0394521	-0.582334	-0.827598	-1.57709
4452	0.047851	0.487668	0.685578	0.516328			514	-0.0373367	-0.576524	-0.809611	-1.55007
4458	-0.162105	-0.0274895	0.149435	0.237642			515	-0.0348108	-0.569372	-0.789366	-1.51682
4460	0.0543516	0.201726	0.142404	0.245583			516	-0.0319305	-0.560739	-0.767032	-1.4774
4466	-0.0840374	-0.0372318	-0.0959763	0.0337502			517	-0.0287743	-0.550524	-0.742899	-1.43221
4470	0.0016274	0.310132	0.365708	0.383007			518	-0.0254288	-0.538618	-0.717296	-1.38182
4478	-0.0782772	-0.0389821	0.0380669	-0.0826485			519	-0.0219982	-0.525049	-0.690719	-1.3272
4484	0.0479214	0.323076	0.433759	0.423347			520	-0.018591	-0.50991	-0.663706	-1.26965
4499	0.010516	0.12547	0.182077	0.375372			521	-0.0153047	-0.493351	-0.636771	-1.21046
4516	0.017832	0.291726	0.362543	0.443475			522	-0.0122215	-0.475584	-0.610388	-1.15094
4518	-0.0543767	0.382891	0.553075	0.245496			523	-0.00940428	-0.456822	-0.584904	-1.09221
4530	0.144364	0.318007	0.349097	0.340778			524	-0.00689152	-0.437394	-0.560706	-1.03541
4547	0.0205212	0.248071	0.342654	0.351644			525	-0.00470197	-0.417543	-0.537961	-0.981255
4556	-0.000496253	0.177765	0.365865	0.405464			526	-0.00283144	-0.397468	-0.516727	-0.930171
4557	0.151232	0.374006	0.0972184	-0.182543			527	-0.00127629	-0.377472	-0.497126	-0.882622
4565	-0.0634881	-0.0235381	-0.085568	-0.463303			528	-8.35317e-06	-0.357717	-0.479112	-0.838697
4571	-0.0295369	0.276034	0.252194	0.458381			529	0.000994342	-0.338358	-0.462638	-0.798405
4572	-0.183871	-0.104321	-0.0388644	-0.168748			530	0.00175911	-0.319514	-0.44762	-0.761639
4577	0.00200658	0.230564	0.241352	0.328166			531	0.00231708	-0.301315	-0.433996	-0.728303
4587	-0.0609869	0.255929	0.349095	0.414746			532	0.00268961	-0.283839	-0.421728	-0.698285
4589	0.0541263	-0.274034	-0.418388	-0.744687			533	0.00289786	-0.267117	-0.410696	-0.671344
4592	-0.0424735	0.187727	0.258708	0.324977			534	0.0029599	-0.251195	-0.400805	-0.64728
4596	-0.0177392	0.300626	0.219936	0.302927			535	0.00289111	-0.236076	-0.39195	-0.625866
4599	-0.0365876	0.148372	0.165379	0.0222846			536	0.00270325	-0.22171	-0.383951	-0.606769
							537	0.00240851	-0.208089	-0.376727	-0.58982
							538	0.00201332	-0.195125	-0.370053	-0.57464
							539	0.00152326	-0.182704	-0.363672	-0.560782
							540	0.000955087	-0.170714	-0.357325	-0.547843
							541	0.000310772	-0.158965	-0.350613	-0.535197
							542	-0.000397532	-0.147196	-0.343018	-0.522047
							543	-0.00117325	-0.135239	-0.334113	-0.507736
							544	-0.00200669	-0.122802	-0.323254	-0.491309
							545	-0.00289016	-0.109554	-0.309722	-0.471668
							546	-0.00381891	-0.0952488	-0.292919	-0.447893
							547	-0.00479246	-0.079629	-0.272172	-0.418957
							548	-0.00580024	-0.0625317	-0.247024	-0.384117
							549	-0.00684275	-0.0439648	-0.217343	-0.343099
							550	-0.00790735	-0.0240299	-0.183218	-0.295922
							551	-0.00901817	-0.00309088	-0.145222	-0.243333
							552	-0.0101648	0.0184249	-0.10426	-0.186457
							553	-0.0113383	0.039885	-0.0616016	-0.127155
							554	-0.0125397	0.0606846	-0.0186761	-0.0673251
							555	-0.01377	0.080237	0.0231185	-0.00892477
							556	-0.015027	0.0980731	0.0625708	0.0463337
							557	-0.0163067	0.113882	0.0987759	0.0971605
							558	-0.0176045	0.127518	0.131178	0.142753
							559	-0.0189173	0.138977	0.159557	0.182769
							560	-0.0202387	0.148374	0.183961	0.217264
							561	-0.0215629	0.15589	0.204631	0.246561
							562	-0.0228837	0.161749	0.221925	0.271154
							563	-0.0241959	0.166204	0.23627	0.291652
							564	-0.0254898	0.16943	0.248043	0.308568
							565	-0.0267559	0.171623	0.257626	0.322457
							566	-0.02799	0.173001	0.26541	0.333862
							567	-0.0291894	0.173733	0.271727	0.343267
							568	-0.030346	0.173874	0.276755	0.350901
							569	-0.0314422	0.173557	0.280715	0.357095
							570	-0.0324773	0.17286	0.283782	0.3621
							571	-0.033445	0.171847	0.286089	0.366101
							572	-0.0343396	0.170569	0.287738	0.369238
							573	-0.0351565	0.169032	0.288756	0.37155
							574	-0.0358954	0.167238	0.289167	0.373073
							575	-0.0365614	0.165207	0.289005	0.373842
							576	-0.0371394	0.162893	0.288218	0.373778
							577	-0.0376404	0.160274	0.286765	0.372846
							578	-0.0380703	0.157292	0.284565	0.370926
							579	-0.038437	0.153901	0.281574	0.367955
							580	-0.0387514	0.150018	0.277677	0.363766
							581	-0.0390222	0.145557	0.272756	0.358177
							582	-0.0392668	0.140423	0.266689	0.351047
							583	-0.0395043	0.134527	0.259377	0.342232
							584	-0.0397609	0.127783	0.25073	0.331609
							585	-0.0400577	0.120113	0.240698	0.31908
							586	-0.0404277	0.111453	0.229269	0.30461
							587	-0.0408989	0.101764	0.21641	0.288113
							588	-0.0415195	0.0910968	0.202307	0.269835
							589	-0.0423213	0.0795272	0.187151	0.249973
							590	-0.0433382	0.0671966	0.171217	0.228855
							591	-0.0445984	0.0543147	0.154865	0.206928
							592	-0.0461201	0.0411559	0.138517	0.18471
							593	-0.0479082	0.0280353	0.122616	0.16277
							594	-0.0499522	0.0152876	0.10759	0.141677
							595	-0.0522259	0.00324363	0.0938208	0.121955
							596	-0.0546863	-0.00779676	0.0816414	0.10405
							597	-0.0572807	-0.0175864	0.0712553	0.088287
							598	-0.0599472	-0.0259425	0.0627724	0.0748653
							599	-0.0626172	-0.0327505	0.0562146	0.0638775
							600	-0.065225	-0.0379745	0.0515007	0.0552802
							601	-0.0677129	-0.041654	0.0484814	0.0489387
							602	-0.0700047	-0.0438283	0.04698	0.0446801
							603	-0.072059	-0.044635	0.0467705	0.0422581
							604	-0.0738325	-0.0442381	0.0475962	0.041381
							605	-0.075289	-0.0427996	0.0492338	0.0417855
							606	-0.0764015	-0.0404896	0.0514537	0.0432108
							607	-0.0771556	-0.0375107	0.0540247	0.0453679
							608	-0.0775455	-0.0340547	0.0567355	0.0480004
							609	-0.0775739	-0.0303013	0.0594035	0.0508824
							610	-0.0772524	-0.0264176	0.0618706	0.0538168
							611	-0.0766032	-0.0225611	0.063993	0.056621
							612	-0.0756455	-0.0188458	0.0656914	0.0592018
							613	-0.0744112	-0.015396	0.0668566	0.0614324
							614	-0.0729405	-0.012282	0.0674596	0.0632546
							615	-0.0712742	-0.0095629	0.0674751	0.0646556
							616	-0.069452	-0.00727687	0.0668917	0.0656193
							617	-0.0675192	-0.00544327	0.0657179	0.0661565
							618	-0.0655083	-0.00403071	0.0640135	0.0663523
							619	-0.0634654	-0.00304124	0.0617899	0.0662014
							620	-0.0614259	-0.00242659	0.0591191	0.065807
							621	-0.0594175	-0.00211484	0.0560972	0.0652956
							622	-0.0574713	-0.0020682	0.0527609	0.0646953
							623	-0.055612	-0.00222731	0.0491907	0.0640918
							624	-0.053849	-0.00254622	0.045437	0.0635401
							625	-0.0522086	-0.0029627	0.041556	0.0630701
							626	-0.0506936	-0.00344238	0.0375881	0.0627053
							627	-0.0493062	-0.003953	0.0335685	0.0624475
							628	-0.0480445	-0.0044783	0.0295165	0.0622662
							629	-0.0469048	-0.0050408	0.025401	0.0620558
							630	-0.0458744	-0.00565976	0.0212076	0.0617174
							631	-0.0449384	-0.00638623	0.0168885	0.0610916
							632	-0.0440792	-0.00729811	0.0123741	0.0599713
							633	-0.0432749	-0.00849244	0.00757904	0.0581104
							634	-0.0425007	-0.0100838	0.00240725	0.0552249
							635	-0.0417347	-0.0122061	-0.0032418	0.0510199
							636	-0.0409566	-0.0149736	-0.00943357	0.0452228
							637	-0.0401475	-0.0185164	-0.016248	0.0375872
							638	-0.0392921	-0.0228969	-0.0236858	0.0279787
							639	-0.0383897	-0.0281245	-0.0317161	0.0163142
							640	-0.0374382	-0.0341368	-0.0401792	0.00283535
							641	-0.0364407	-0.0408118	-0.0488703	-0.0121491
							642	-0.0354155	-0.0479411	-0.0575617	-0.0281819
							643	-0.0343789	-0.0552955	-0.0659853	-0.0447435
							644	-0.0333602	-0.0626516	-0.0739017	-0.0613289
							645	-0.0323584	-0.0697587	-0.081085	-0.0774128
							646	-0.0313795	-0.0764112	-0.0873416	-0.0925555
							647	-0.0304241	-0.0824398	-0.0925397	-0.106429
							648	-0.0294929	-0.0877347	-0.0966075	-0.118823
							649	-0.0285823	-0.092166	-0.0994161	-0.129504
							650	-0.0276802	-0.0956788	-0.100974	-0.138437
							651	-0.0267991	-0.0981931	-0.101227	-0.145534
							652	-0.0259307	-0.0996637	-0.100188	-0.150817
							653	-0.0250751	-0.100057	-0.0978819	-0.154334
							654	-0.0242477	-0.0993364	-0.0943855	-0.15615
							655	-0.0234501	-0.0974845	-0.0897368	-0.156401
							656	-0.022699	-0.0945024	-0.0840422	-0.155245
							657	-0.0220106	-0.0904216	-0.07748	-0.152904
							658	-0.0214027	-0.0853252	-0.0702822	-0.149683
							659	-0.0208888	-0.0793519	-0.0627431	-0.145962
							660	-0.0204927	-0.0726983	-0.055247	-0.142172
							661	-0.0202162	-0.0655428	-0.0480616	-0.138649
							662	-0.020061	-0.0581771	-0.0416118	-0.135875
							663	-0.0200085	-0.0509208	-0.0363094	-0.1343
							664	-0.0200645	-0.0440202	-0.0324088	-0.13416
							665	-0.0201997	-0.0377506	-0.0301647	-0.135687
							666	-0.0203906	-0.0323353	-0.0297506	-0.139005
							667	-0.0206148	-0.0279552	-0.0312487	-0.144108
							668	-0.0208507	-0.0247311	-0.0346683	-0.150913
							669	-0.0210791	-0.0227282	-0.0399554	-0.159266
							670	-0.0212884	-0.021966	-0.0470178	-0.168958
							671	-0.0214765	-0.0224296	-0.0557476	-0.17975
							672	-0.0216436	-0.0240826	-0.0660174	-0.191422
							673	-0.021793	-0.0268737	-0.0777183	-0.203778
							674	-0.021942	-0.0307316	-0.0907267	-0.21658
							675	-0.0221011	-0.035614	-0.104979	-0.229691
							676	-0.0222928	-0.0414807	-0.120432	-0.243002
							677	-0.0225348	-0.0482817	-0.137025	-0.25639
							678	-0.0228439	-0.0559752	-0.154712	-0.269756
							679	-0.0232372	-0.0645226	-0.173445	-0.283029
							680	-0.0237264	-0.0738784	-0.193156	-0.296135
							681	-0.0243126	-0.0839852	-0.21377	-0.309024
							682	-0.0250003	-0.0947576	-0.235096	-0.321541
							683	-0.025776	-0.106088	-0.256946	-0.333587
							684	-0.0266195	-0.117827	-0.27904	-0.345011
							685	-0.0275008	-0.129786	-0.301022	-0.355628
							686	-0.0283806	-0.141729	-0.322457	-0.36522
							687	-0.0292127	-0.153381	-0.342838	-0.373535
							688	-0.029947	-0.164436	-0.361622	-0.380319
							689	-0.0305348	-0.174553	-0.378267	-0.38531
							690	-0.0309323	-0.183397	-0.392217	-0.388242
							691	-0.0311026	-0.190668	-0.403011	-0.388928
							692	-0.031024	-0.196113	-0.410299	-0.387241
							693	-0.0306933	-0.199543	-0.413859	-0.383085
							694	-0.0301155	-0.200841	-0.413609	-0.37646
							695	-0.0293203	-0.20001	-0.409676	-0.367553
							696	-0.0283399	-0.197108	-0.402279	-0.356531
							697	-0.027213	-0.192272	-0.391758	-0.343639
							698	-0.0259844	-0.18571	-0.378551	-0.329203
							699	-0.0247005	-0.177668	-0.363152	-0.313598
							700	-0.0233773	-0.168413	-0.34604	-0.297152
							701	-0.0220514	-0.158245	-0.327739	-0.280292
							702	-0.0207435	-0.14747	-0.308755	-0.263428
							703	-0.0194659	-0.136392	-0.289551	-0.246948
							704	-0.0182176	-0.125271	-0.2705	-0.231196
							705	-0.0169958	-0.114406	-0.252008	-0.216566
							706	-0.0157926	-0.104058	-0.23439	-0.203374
							707	-0.0146028	-0.0944744	-0.21794	-0.191972
							708	-0.013411	-0.0858973	-0.202904	-0.18265
							709	-0.0122061	-0.0785492	-0.189489	-0.175679
							710	-0.0109877	-0.0726333	-0.177847	-0.171282
							711	-0.00975363	-0.0683456	-0.168118	-0.169663
							712	-0.00851819	-0.0658297	-0.160351	-0.170923
							713	-0.0073006	-0.0652258	-0.154612	-0.175156
							714	-0.00611875	-0.0666332	-0.150899	-0.182332
							715	-0.00502366	-0.0700893	-0.149188	-0.192398
							716	-0.00406181	-0.0755777	-0.149384	-0.205123
							717	-0.0032876	-0.0830097	-0.151339	-0.220171
							718	-0.00275924	-0.0922222	-0.154888	-0.237089
							719	-0.0025341	-0.102924	-0.15973	-0.255204
							720	-0.00266514	-0.114796	-0.165611	-0.273848
							721	-0.00318755	-0.127395	-0.172168	-0.292186
							722	-0.00411522	-0.140233	-0.179011	-0.309361
							723	-0.00543707	-0.152788	-0.185741	-0.324512
							724	-0.00712236	-0.164586	-0.191992	-0.336898
							725	-0.00910293	-0.175158	-0.197376	-0.345874
							726	-0.0112948	-0.184106	-0.201549	-0.350963
							727	-0.0136027	-0.191223	-0.204317	-0.352
							728	-0.0159269	-0.196341	-0.205476	-0.348925
							729	-0.0181628	-0.199409	-0.204901	-0.341897
							730	-0.0202331	-0.200466	-0.20258	-0.331182
							731	-0.0220584	-0.199623	-0.198509	-0.317181
							732	-0.0235768	-0.197019	-0.192719	-0.300314
							733	-0.02475	-0.192816	-0.185279	-0.281044
							734	-0.0255527	-0.187196	-0.176304	-0.259844
							735	-0.0259692	-0.180308	-0.165869	-0.237077
							736	-0.0260097	-0.172348	-0.154174	-0.213241
							737	-0.0256875	-0.163446	-0.141317	-0.188643
							738	-0.0250278	-0.153737	-0.127434	-0.163603
							739	-0.0240556	-0.143364	-0.112703	-0.138418
							740	-0.0228166	-0.132476	-0.0973248	-0.113383
							741	-0.0213644	-0.121205	-0.0814485	-0.0887288
							742	-0.0197443	-0.10969	-0.0652758	-0.06467
							743	-0.0180109	-0.0980824	-0.0490096	-0.0414058
							744	-0.0162188	-0.0865364	-0.0328402	-0.0190941
							745	-0.0144212	-0.0752097	-0.0169729	0.00211272
							746	-0.0126664	-0.0642601	-0.00159916	0.0220947
							747	-0.0109985	-0.0538284	0.0131074	0.0407661
							748	-0.00945758	-0.0440827	0.0269488	0.0580269
							749	-0.00806664	-0.0351619	0.0397593	0.0738048
							750	-0.00684531	-0.0271776	0.0514146	0.0880866
							751	-0.00579942	-0.0202361	0.061787	0.100853
							752	-0.00492578	-0.0144307	0.0707597	0.112084
							753	-0.00420793	-0.00982954	0.078238	0.121773
							754	-0.00361797	-0.00647772	0.0841356	0.129917
							755	-0.00311972	-0.00439659	0.0883881	0.136518
							756	-0.00267023	-0.00357865	0.0909682	0.141609
							757	-0.00221384	-0.00399895	0.0918003	0.145132
							758	-0.00169694	-0.00559244	0.0909066	0.147139
							759	-0.00106167	-0.00826916	0.0883052	0.147643
							760	-0.000251594	-0.0119098	0.0840444	0.146668
							761	0.000784843	-0.0163673	0.0782058	0.144245
							762	0.00209077	-0.0214661	0.0709046	0.140419
							763	0.00369774	-0.0270178	0.0622961	0.135248
							764	0.00562285	-0.032828	0.052574	0.128799
							765	0.00786653	-0.0386818	0.0419515	0.121162
							766	0.010412	-0.0443784	0.0306755	0.112443
							767	0.0132264	-0.0497376	0.0189956	0.102739
							768	0.016262	-0.0546086	0.00715441	0.0921301
							769	0.019458	-0.0588656	-0.00459195	0.0807511
							770	0.0227417	-0.0624431	-0.0160427	0.0686754
							771	0.0260529	-0.0652752	-0.0269622	0.0560711
							772	0.0293174	-0.0673701	-0.0372098	0.0430087
							773	0.0324728	-0.068757	-0.0466616	0.029588
							774	0.0354573	-0.0695081	-0.0552465	0.0158878
							775	0.0382186	-0.069718	-0.062943	0.00196121
							776	0.0407243	-0.0694794	-0.0697361	-0.0120976
							777	0.0429519	-0.0689073	-0.0756601	-0.0262198
							778	0.0448849	-0.0681095	-0.0807637	-0.0403411
							779	0.046513	-0.0672093	-0.0851559	-0.0544401
							780	0.0478328	-0.0662987	-0.0889105	-0.0684381
							781	0.0488424	-0.0655043	-0.0921788	-0.0823458
							782	0.0495481	-0.0649054	-0.0950656	-0.0961118
							783	0.0499389	-0.0645689	-0.0976817	-0.109728
							784	0.0500123	-0.0645793	-0.100183	-0.123229
							785	0.0497556	-0.0649981	-0.102705	-0.136644
							786	0.0491439	-0.0658827	-0.105385	-0.150022
							787	0.0481404	-0.0672868	-0.108357	-0.16342
							788	0.0466951	-0.0692678	-0.111773	-0.176922
							789	0.0447455	-0.071861	-0.115732	-0.190578
							790	0.0422283	-0.0750892	-0.12035	-0.204455
							791	0.0390831	-0.0789376	-0.125683	-0.218547
							792	0.03525	-0.0833687	-0.131735	-0.232801
							793	0.0306991	-0.0883076	-0.138481	-0.247143
							794	0.0254678	-0.0935813	-0.145745	-0.261356
							795	0.0196482	-0.0988752	-0.153123	-0.27486
							796	0.0134416	-0.10392	-0.160323	-0.287394
							797	0.00707314	-0.108379	-0.166841	-0.298341
							798	0.000879621	-0.111908	-0.172263	-0.3073
							799	-0.00480372	-0.114217	-0.176187	-0.313895
							800	-0.00969214	-0.115175	-0.178375	-0.317936
							801	-0.0135497	-0.114773	-0.178787	-0.319516
							802	-0.0162502	-0.113061	-0.177485	-0.318798
							803	-0.0177946	-0.1103	-0.174839	-0.316307
							804	-0.0182423	-0.106811	-0.171253	-0.312561
							805	-0.0177117	-0.102912	-0.167171	-0.308095
							806	-0.0163547	-0.0989248	-0.163056	-0.303447
							807	-0.0143323	-0.0951733	-0.159369	-0.299127
							808	-0.0117961	-0.0919506	-0.156525	-0.295556
							809	-0.00888853	-0.0895023	-0.15488	-0.293104
							810	-0.00573605	-0.0880507	-0.154775	-0.292136
							811	-0.00244016	-0.0877934	-0.156479	-0.292876
							812	0.000905794	-0.0888757	-0.160212	-0.295551
							813	0.0042219	-0.0914091	-0.166135	-0.300314
							814	0.00744459	-0.0954524	-0.174327	-0.307231
							815	0.01052	-0.101004	-0.184767	-0.316281
							816	0.0134119	-0.108026	-0.197399	-0.327381
							817	0.0160836	-0.116412	-0.212025	-0.340358
							818	0.0185158	-0.125978	-0.228369	-0.354952
							819	0.0206969	-0.136529	-0.246104	-0.370872
							820	0.0226314	-0.147787	-0.264796	-0.387693
							821	0.024329	-0.159461	-0.283979	-0.40498
							822	0.025808	-0.171265	-0.303199	-0.422316
							823	0.0270914	-0.18289	-0.321956	-0.439227
							824	0.0282036	-0.194098	-0.339866	-0.455366
							825	0.0291754	-0.204658	-0.356565	-0.470407
							826	0.0300316	-0.214412	-0.371791	-0.484138
							827	0.0307968	-0.223229	-0.385303	-0.49632
							828	0.0314911	-0.231043	-0.396998	-0.506882
							829	0.032131	-0.237835	-0.406837	-0.515815
							830	0.0327208	-0.243634	-0.414819	-0.523131
							831	0.0332653	-0.248515	-0.421051	-0.528982
							832	0.0337616	-0.252594	-0.425696	-0.533576
							833	0.0342013	-0.256019	-0.428969	-0.537189
							834	0.0345699	-0.25895	-0.431084	-0.540077
							835	0.0348472	-0.261599	-0.432362	-0.542662
							836	0.0350074	-0.264201	-0.433158	-0.545408
							837	0.0350189	-0.267021	-0.433879	-0.548864
							838	0.0348444	-0.270357	-0.434993	-0.553666
							839	0.0344367	-0.274548	-0.437049	-0.560576
							840	0.0337582	-0.279923	-0.440614	-0.570387
							841	0.0327584	-0.286857	-0.446348	-0.584015
							842	0.0313937	-0.295715	-0.454944	-0.602409
							843	0.0296291	-0.306821	-0.467083	-0.626478
							844	0.0274461	-0.320397	-0.483291	-0.65695
							845	0.0248511	-0.336556	-0.504085	-0.694418
							846	0.0218709	-0.355216	-0.529562	-0.738899
							847	0.0185799	-0.376093	-0.5596	-0.79002
							848	0.0150761	-0.398681	-0.593667	-0.846812
							849	0.011493	-0.422296	-0.630945	-0.90782
							850	0.00796052	-0.446148	-0.670291	-0.971247
							851	0.00460925	-0.469487	-0.710572	-1.03527
							852	0.00154939	-0.49158	-0.750568	-1.09801
							853	-0.00113729	-0.511946	-0.789387	-1.15809
							854	-0.00341061	-0.530284	-0.826363	-1.21452
							855	-0.00523828	-0.546402	-0.861012	-1.26661
							856	-0.00662561	-0.560268	-0.893105	-1.31404
							857	-0.00759882	-0.572037	-0.922712	-1.35692
							858	-0.00818691	-0.581901	-0.95001	-1.39551
							859	-0.0084187	-0.59	-0.975121	-1.43
							860	-0.00832644	-0.596573	-0.998353	-1.46082
							861	-0.00793849	-0.601809	-1.01995	-1.48832
							862	-0.00728024	-0.605874	-1.04014	-1.51282
							863	-0.00637552	-0.608921	-1.05912	-1.53462
							864	-0.00523762	-0.611023	-1.077	-1.55384
							865	-0.00389467	-0.612331	-1.09392	-1.57079
							866	-0.00236412	-0.612904	-1.10991	-1.58557
							867	-0.000672965	-0.612863	-1.1251	-1.5985
							868	0.00116234	-0.612221	-1.13938	-1.60956
							869	0.00310533	-0.611108	-1.15286	-1.6191
							870	0.0051282	-0.60959	-1.16547	-1.62729
							871	0.00719425	-0.607714	-1.17712	-1.63419
							872	0.00928914	-0.605547	-1.18778	-1.64006
							873	0.0113666	-0.603123	-1.19729	-1.64492
							874	0.0133986	-0.600492	-1.20559	-1.64887
							875	0.0153599	-0.597692	-1.21257	-1.65195
							876	0.0172206	-0.594708	-1.21808	-1.65406
							877	0.0189669	-0.59152	-1.22196	-1.65504
							878	0.0205953	-0.588046	-1.22394	-1.65453
							879	0.0220872	-0.58423	-1.22385	-1.65224
							880	0.02343	-0.579948	-1.22135	-1.64765
							881	0.024622	-0.575054	-1.2161	-1.64017
							882	0.0256619	-0.56938	-1.20773	-1.62912
							883	0.0265476	-0.562722	-1.19578	-1.6137
							884	0.0272778	-0.554904	-1.17985	-1.5932
							885	0.0278492	-0.545711	-1.15949	-1.56679
							886	0.0282619	-0.535013	-1.13444	-1.53391
							887	0.0285162	-0.522694	-1.10447	-1.4941
							888	0.0286146	-0.50871	-1.06959	-1.4472
							889	0.0285603	-0.493152	-1.03009	-1.39349
							890	0.0283614	-0.476214	-0.986583	-1.3337
							891	0.0280314	-0.458219	-0.939979	-1.26908
							892	0.027589	-0.439604	-0.891497	-1.20134
							893	0.0270543	-0.420852	-0.842443	-1.13231
							894	0.0264579	-0.402475	-0.794272	-1.06413
							895	0.025823	-0.384953	-0.748256	-0.998692
							896	0.025178	-0.368672	-0.705474	-0.937601
							897	0.0245433	-0.353884	-0.666654	-0.881965
							898	0.0239452	-0.340699	-0.632161	-0.832399
							899	0.0233988	-0.329104	-0.602048	-0.789027
							900	0.0229106	-0.318988	-0.576096	-0.751565
							901	0.0224939	-0.310142	-0.553862	-0.719395
							902	0.0221474	-0.302324	-0.534824	-0.691773
							903	0.0218694	-0.295262	-0.518336	-0.667759
							904	0.0216599	-0.288667	-0.503763	-0.646409
							905	0.0215185	-0.282261	-0.490505	-0.626817
							906	0.0214341	-0.275779	-0.477951	-0.608062
							907	0.0213961	-0.268986	-0.465567	-0.589321
							908	0.0213915	-0.261692	-0.452914	-0.569914
							909	0.0214044	-0.253765	-0.439663	-0.549319
							910	0.0214151	-0.245087	-0.425499	-0.527036
							911	0.0214029	-0.235627	-0.410257	-0.502782
							912	0.0213448	-0.225443	-0.393937	-0.476521
							913	0.0212225	-0.214611	-0.376573	-0.448301
							914	0.0210089	-0.203315	-0.358375	-0.418394
							915	0.020678	-0.191793	-0.339648	-0.387263
							916	0.0202211	-0.180308	-0.320766	-0.355474
							917	0.0196314	-0.16914	-0.302128	-0.323664
							918	0.0189003	-0.158602	-0.284225	-0.292581
							919	0.0180288	-0.148983	-0.267531	-0.262954
							920	0.0170278	-0.140467	-0.252305	-0.235275
							921	0.0159133	-0.133245	-0.238954	-0.210188
							922	0.0147065	-0.127412	-0.227644	-0.188054
							923	0.0134312	-0.123005	-0.218489	-0.169115
							924	0.0121143	-0.119958	-0.211428	-0.153447
							925	0.0107697	-0.118208	-0.206423	-0.141052
							926	0.00943087	-0.117536	-0.20319	-0.13168
							927	0.00812571	-0.117706	-0.201416	-0.125045
							928	0.00688349	-0.118429	-0.200702	-0.120761
							929	0.00573491	-0.119364	-0.200568	-0.11836
							930	0.00471221	-0.120127	-0.200461	-0.117298
							931	0.00384876	-0.120299	-0.199768	-0.116976
							932	0.00317777	-0.119445	-0.197843	-0.116757
							933	0.00272089	-0.117132	-0.194026	-0.11599
							934	0.00251034	-0.112982	-0.187741	-0.114061
							935	0.00256415	-0.106706	-0.178535	-0.110459
							936	0.00287323	-0.0981622	-0.166131	-0.10478
							937	0.00341445	-0.0873925	-0.150534	-0.0968563
							938	0.00415157	-0.0746549	-0.132069	-0.0867806
							939	0.005018	-0.0603766	-0.111294	-0.0748266
							940	0.0059493	-0.0451658	-0.0890933	-0.0616027
							941	0.00686865	-0.0296724	-0.0663617	-0.0477132
							942	0.00771631	-0.0144986	-0.0439772	-0.0337936
							943	0.00841716	-0.000183494	-0.0227244	-0.020458
							944	0.00894049	0.0128293	-0.0032891	-0.00831432
							945	0.00927744	0.024381	0.0140985	0.00250738
							946	0.0094073	0.0343106	0.0291513	0.0116569
							947	0.00933722	0.0426626	0.0419271	0.0191834
							948	0.00907707	0.0495284	0.0525365	0.0251312
							949	0.00863943	0.0550375	0.0611515	0.0295995
							950	0.0080366	0.0593466	0.067978	0.0327238
							951	0.00727957	0.0625522	0.0731522	0.0345482
							952	0.00637556	0.0648247	0.0769197	0.0352822
							953	0.00532442	0.0662664	0.079432	0.0350078
							954	0.00413358	0.0669373	0.0807444	0.0337435
							955	0.00279421	0.0668829	0.0809217	0.0315112
							956	0.00129909	0.0661408	0.0800202	0.0283183
							957	-0.000360773	0.0647016	0.0779935	0.0240865
							958	-0.00219339	0.062546	0.0747968	0.0187405
							959	-0.00420256	0.0596475	0.07036	0.0121895
							960	-0.00638768	0.0559734	0.0645953	0.0043156
							961	-0.00874279	0.0515062	0.0574538	-0.00494084
							962	-0.0112458	0.0462471	0.0488727	-0.0156658
							963	-0.0138676	0.0402205	0.0388433	-0.0278815
							964	-0.0165629	0.0334945	0.0274213	-0.0415381
							965	-0.019281	0.0261715	0.0147186	-0.0565308
							966	-0.0219614	0.0183706	0.000881345	-0.0726923
							967	-0.0245373	0.0102609	-0.0138506	-0.0897636
							968	-0.0269497	0.00200436	-0.029245	-0.107502
							969	-0.0291417	-0.00624633	-0.0450429	-0.125605
							970	-0.0310672	-0.0143236	-0.0609678	-0.143752
							971	-0.0327012	-0.0221186	-0.0767988	-0.161685
							972	-0.0340195	-0.0295179	-0.0923025	-0.17912
							973	-0.0350134	-0.0364805	-0.107347	-0.195855
							974	-0.0356804	-0.0429511	-0.121758	-0.211659
							975	-0.0360261	-0.0489101	-0.135413	-0.226339
							976	-0.0360607	-0.0543498	-0.148197	-0.239712
							977	-0.0357977	-0.0592692	-0.160003	-0.251598
							978	-0.035254	-0.0636747	-0.170734	-0.261833
							979	-0.0344468	-0.0675625	-0.180267	-0.270231
							980	-0.0333953	-0.0709256	-0.188479	-0.276613
							981	-0.0321159	-0.0737444	-0.195213	-0.280788
							982	-0.0306384	-0.076001	-0.200352	-0.282611
							983	-0.028986	-0.0776783	-0.203773	-0.281969
							984	-0.0271851	-0.0787456	-0.205349	-0.278764
							985	-0.0252649	-0.0791842	-0.204996	-0.272975
							986	-0.0232548	-0.0789706	-0.202652	-0.264635
							987	-0.0211827	-0.0780943	-0.19829	-0.253823
							988	-0.0190839	-0.0765749	-0.191979	-0.240757
							989	-0.0169715	-0.0744112	-0.183792	-0.225679
							990	-0.0148708	-0.0716493	-0.173899	-0.208923
							991	-0.0128001	-0.0683479	-0.162511	-0.190871
							992	-0.0107742	-0.0645715	-0.149873	-0.17193
							993	-0.00879429	-0.060391	-0.136242	-0.152503
							994	-0.0068654	-0.055889	-0.12191	-0.132999
							995	-0.00499513	-0.0511752	-0.107194	-0.113841
							996	-0.00318359	-0.0463293	-0.0923572	-0.0953572
							997	-0.00142971	-0.0414312	-0.0776516	-0.0778282
							998	0.000259674	-0.0365542	-0.0632867	-0.0614742
							999	0.00187228	-0.031785	-0.0494656	-0.0464818
							1000	0.00340615	-0.0271577	-0.0363175	-0.0329368
							1001	0.00483926	-0.0227351	-0.0239499	-0.0208956
							1002	0.00614748	-0.0185545	-0.0124251	-0.0103548
							1003	0.00730137	-0.0146349	-0.00175555	-0.00125725
							1004	0.00826962	-0.0109971	0.0080552	0.00647299
							1005	0.00901874	-0.00766388	0.0170187	0.0129267
							1006	0.00951012	-0.00463178	0.0251883	0.0182358
							1007	0.00970653	-0.00190404	0.0326015	0.022517
							1008	0.00957536	0.000513247	0.0392966	0.0258801
							1009	0.00907313	0.0026373	0.0453836	0.0285008
							1010	0.00817425	0.00447095	0.0508945	0.0304877
							1011	0.00686178	0.00601707	0.0558504	0.0319298
							1012	0.00512489	0.00729097	0.0602989	0.0329426
							1013	0.00296019	0.00830693	0.0642703	0.0336248
							1014	0.00038453	0.00907101	0.0677564	0.0340326
							1015	-0.00258039	0.00959179	0.0707587	0.0342051
							1016	-0.00588896	0.0099118	0.0732873	0.0342186
							1017	-0.00948604	0.010057	0.0753317	0.0341079
							1018	-0.0132986	0.0100709	0.0768857	0.0338971
							1019	-0.0172521	0.00998803	0.0779464	0.0336145
							1020	-0.0212673	0.00981819	0.0784056	0.0331304
							1021	-0.0252519	0.00961959	0.0783135	0.0325091
							1022	-0.0291126	0.0094274	0.0776309	0.031705
							1023	-0.0327661	0.00927472	0.0763349	0.0306646
							1024	-0.0361323	0.00918589	0.074396	0.0293276
							1025	-0.039142	0.00918018	0.0717935	0.0276335
							1026	-0.0417388	0.00925784	0.0684896	0.0254915
							1027	-0.0438838	0.00938981	0.0644109	0.0227747
							1028	-0.0455469	0.00958157	0.0595574	0.0194374
							1029	-0.0467336	0.00976842	0.0538948	0.0153745
							1030	-0.047445	0.00990175	0.047373	0.0104832
							1031	-0.0477052	0.00990715	0.0399438	0.00466121
							1032	-0.0475526	0.00970809	0.0315934	-0.00217207
							1033	-0.0470363	0.00921241	0.0222812	-0.0101211
							1034	-0.0462091	0.00832943	0.0119879	-0.0192654
							1035	-0.0451241	0.00697015	0.000707514	-0.0296644
							1036	-0.0438417	0.00503451	-0.011572	-0.0413931
							1037	-0.0424175	0.00244375	-0.0248113	-0.0544539
							1038	-0.0408974	-0.00084195	-0.0389466	-0.0688442
							1039	-0.0393259	-0.00487977	-0.0539143	-0.0845425
							1040	-0.0377361	-0.00968484	-0.0695933	-0.101455
							1041	-0.0361536	-0.0152435	-0.0858241	-0.11944
							1042	-0.0345948	-0.0215117	-0.102417	-0.138306
							1043	-0.0330649	-0.0283844	-0.119078	-0.157726
							1044	-0.0315424	-0.0356952	-0.135466	-0.177315
							1045	-0.0300382	-0.0432927	-0.151274	-0.19668
							1046	-0.028517	-0.0509041	-0.166038	-0.215217
							1047	-0.0269551	-0.0582632	-0.179337	-0.232357
							1048	-0.0253244	-0.0650658	-0.190738	-0.247479
							1049	-0.0235979	-0.0710043	-0.199843	-0.259976
							1050	-0.0217531	-0.0757973	-0.206328	-0.269307
							1051	-0.0197749	-0.0792147	-0.209979	-0.275053
							1052	-0.0176595	-0.0811003	-0.210708	-0.276948
							1053	-0.0154204	-0.0814025	-0.208591	-0.274948
							1054	-0.0130767	-0.080165	-0.203844	-0.269191
							1055	-0.0106585	-0.0775253	-0.196798	-0.259997
							1056	-0.00820389	-0.0737034	-0.187891	-0.247845
							1057	-0.00574217	-0.0689526	-0.177546	-0.233264
							1058	-0.00331247	-0.0635613	-0.166239	-0.216852
							1059	-0.000941775	-0.057825	-0.154427	-0.199223
							1060	0.00135099	-0.0520035	-0.142493	-0.180923
							1061	0.00355627	-0.0463188	-0.130757	-0.162435
							1062	0.00567652	-0.0409401	-0.119461	-0.144152
							1063	0.00771959	-0.035991	-0.108778	-0.126388
							1064	0.00970658	-0.0315463	-0.0988264	-0.109385
							1065	0.0116471	-0.0276448	-0.0896665	-0.0933203
							1066	0.0135734	-0.0242534	-0.0812956	-0.0782802
							1067	0.0155159	-0.0213374	-0.0736976	-0.0643269
							1068	0.0175027	-0.0188266	-0.066817	-0.0514695
							1069	0.0195602	-0.0166325	-0.060578	-0.0396843
							1070	0.0217131	-0.014656	-0.0548865	-0.0289193
							1071	0.0239755	-0.0127913	-0.0496469	-0.0191053
							1072	0.0263625	-0.0109357	-0.0447637	-0.0101684
							1073	0.0288842	-0.0089795	-0.0401236	-0.00200302
							1074	0.0315352	-0.00683374	-0.0356286	0.00549192
							1075	0.0343049	-0.00441411	-0.0311727	0.012433
							1076	0.0371729	-0.0016509	-0.0266752	0.0189192
							1077	0.040115	0.00151985	-0.0220454	0.0250701
							1078	0.0431028	0.0051338	-0.0172203	0.0309948
							1079	0.0460885	0.00922445	-0.0121156	0.0368137
							1080	0.0490209	0.0138074	-0.00667157	0.042638
							1081	0.0518452	0.0188584	-0.000865896	0.0485477
							1082	0.0545033	0.0243515	0.00534202	0.0546466
							1083	0.0569334	0.0302318	0.0119421	0.0609927
							1084	0.059072	0.0364015	0.01886	0.0675653
							1085	0.0608604	0.0427647	0.0260803	0.0744028
							1086	0.0622716	0.0492061	0.0335469	0.0814686
							1087	0.0632534	0.0555603	0.0411236	0.0887
							1088	0.0638003	0.0616766	0.04868	0.0959606
							1089	0.0639202	0.0673962	0.056061	0.103088
							1090	0.0636499	0.0725951	0.0631239	0.109931
							1091	0.0630202	0.0771046	0.0696687	0.116209
							1092	0.0620948	0.0808454	0.0755628	0.12174
							1093	0.0609438	0.0837785	0.0807012	0.126369
							1094	0.059632	0.0858909	0.0849997	0.129945
							1095	0.0582174	0.0872101	0.0884253	0.132377
							1096	0.0567468	0.087781	0.0909241	0.133568
							1097	0.0552571	0.0876874	0.0925348	0.133519
							1098	0.0537669	0.0870079	0.0932852	0.132237
							1099	0.0522909	0.0858406	0.0932272	0.129766
							1100	0.0508332	0.0842788	0.0924212	0.126171
							1101	0.0493934	0.0824111	0.0909312	0.121526
							1102	0.0479717	0.0803195	0.0888157	0.115889
							1103	0.0465594	0.0780518	0.0861065	0.109302
							1104	0.0451586	0.0757163	0.0829155	0.101934
							1105	0.0437719	0.0733553	0.0792878	0.0938332
							1106	0.0424061	0.0710202	0.0752793	0.0850765
							1107	0.0410692	0.0687608	0.0709531	0.0757434
							1108	0.0397689	0.0665933	0.0663403	0.0658808
							1109	0.038532	0.0645857	0.061529	0.0555916
							1110	0.0373725	0.0627482	0.0565527	0.0449154
							1111	0.0363087	0.0611044	0.0514525	0.0339178
							1112	0.0353705	0.0596672	0.0462808	0.0226384
							1113	0.0345674	0.0584165	0.0410507	0.0111099
							1114	0.0339267	0.0573696	0.0358081	-0.000624426
							1115	0.033461	0.056507	0.0305617	-0.0125596
							1116	0.0331942	0.0558097	0.0253212	-0.0246759
							1117	0.0331379	0.0552425	0.020082	-0.0369889
							1118	0.0332985	0.0547437	0.0147982	-0.049526
							1119	0.0336659	0.054244	0.00941887	-0.0623221
							1120	0.0342546	0.0536823	0.00391545	-0.0753997
							1121	0.0350404	0.0529305	-0.00184933	-0.0888654
							1122	0.0359945	0.0518851	-0.00795066	-0.102735
							1123	0.037069	0.0503946	-0.0145238	-0.117076
							1124	0.038204	0.0482993	-0.0217165	-0.131927
							1125	0.0393158	0.0454492	-0.0296478	-0.147269
							1126	0.0403016	0.0416713	-0.0384612	-0.163061
							1127	0.0410003	0.0367918	-0.048251	-0.179191
							1128	0.0413121	0.0307794	-0.0590023	-0.195356
							1129	0.0411043	0.0236546	-0.0706079	-0.211177
							1130	0.0402564	0.0155189	-0.0828322	-0.226225
							1131	0.0386661	0.00657277	-0.0953847	-0.239979
							1132	0.0363027	-0.0028524	-0.107833	-0.251954
							1133	0.0331787	-0.012359	-0.119699	-0.261657
							1134	0.0293714	-0.0215229	-0.130497	-0.26872
							1135	0.0249978	-0.029948	-0.139814	-0.272951
							1136	0.0202045	-0.0373063	-0.147344	-0.274334
							1137	0.0151459	-0.0433614	-0.152901	-0.273008
							1138	0.00997074	-0.047967	-0.156398	-0.269202
							1139	0.00479199	-0.0510889	-0.157882	-0.263292
							1140	-0.000252629	-0.0527157	-0.157413	-0.255558
							1141	-0.00509029	-0.0529596	-0.155181	-0.246429
							1142	-0.00966632	-0.0519584	-0.15141	-0.236322
							1143	-0.0139425	-0.0498742	-0.146336	-0.225613
							1144	-0.0179068	-0.0469102	-0.140249	-0.21472
							1145	-0.0215425	-0.0432139	-0.133333	-0.203845
							1146	-0.0248564	-0.0389993	-0.12587	-0.193324
							1147	-0.0278695	-0.0344473	-0.118091	-0.183389
							1148	-0.0306085	-0.0297376	-0.110234	-0.174259
							1149	-0.0330912	-0.0250209	-0.10249	-0.166076
							1150	-0.0353498	-0.0204358	-0.0950322	-0.158953
							1151	-0.0374208	-0.0161146	-0.0880416	-0.152997
							1152	-0.0393333	-0.0121532	-0.0816348	-0.148252
							1153	-0.0411144	-0.00862819	-0.0759195	-0.144725
							1154	-0.04279	-0.00559432	-0.0709763	-0.14241
							1155	-0.0443795	-0.00308685	-0.0668588	-0.141277
							1156	-0.0459062	-0.00113262	-0.0636166	-0.141319
							1157	-0.0473809	0.000267038	-0.0612643	-0.142479
							1158	-0.0488137	0.0011198	-0.0598102	-0.144719
							1159	-0.0502106	0.0014431	-0.0592496	-0.148001
							1160	-0.0515756	0.001261	-0.0595718	-0.152292
							1161	-0.0529167	0.000597815	-0.0607675	-0.157566
							1162	-0.0542178	-0.000501581	-0.0627926	-0.163804
							1163	-0.0554855	-0.00200776	-0.0656217	-0.170985
							1164	-0.0567158	-0.00388141	-0.0692126	-0.179092
							1165	-0.0579029	-0.00608016	-0.0735116	-0.188103
							1166	-0.0590398	-0.00855756	-0.0784512	-0.197984
							1167	-0.0601168	-0.0112617	-0.0839452	-0.208679
							1168	-0.0611219	-0.0141332	-0.0898847	-0.220105
							1169	-0.0620394	-0.0171038	-0.0961339	-0.232138
							1170	-0.0628499	-0.0200944	-0.102527	-0.244608
							1171	-0.0635293	-0.0230143	-0.108866	-0.257289
							1172	-0.0640495	-0.0257614	-0.114925	-0.2699
							1173	-0.0643787	-0.0282248	-0.120454	-0.282106
							1174	-0.064483	-0.030288	-0.125187	-0.293533
							1175	-0.0643283	-0.0318349	-0.128864	-0.303778
							1176	-0.0638855	-0.0327605	-0.131244	-0.312453
							1177	-0.0631259	-0.0329655	-0.132105	-0.319159
							1178	-0.062032	-0.0323834	-0.131301	-0.323595
							1179	-0.0605938	-0.0309797	-0.128763	-0.325565
							1180	-0.0588207	-0.0287456	-0.124472	-0.324925
							1181	-0.0567267	-0.0257058	-0.118501	-0.321669
							1182	-0.054344	-0.0219212	-0.110976	-0.315885
							1183	-0.051706	-0.0174603	-0.10208	-0.307762
							1184	-0.0488581	-0.0124511	-0.0920614	-0.297569
							1185	-0.0458444	-0.00698626	-0.0811535	-0.28561
							1186	-0.0427095	-0.00117562	-0.0695984	-0.272227
							1187	-0.0395022	0.00486166	-0.0576618	-0.257747
							1188	-0.0362609	0.0110274	-0.0455567	-0.242506
							1189	-0.033022	0.0172284	-0.0334873	-0.226808
							1190	-0.0298157	0.023383	-0.0216352	-0.210942
							1191	-0.0266694	0.0294202	-0.0101539	-0.195133
							1192	-0.0236035	0.0352829	0.000818681	-0.179603
							1193	-0.020633	0.0409198	0.0111568	-0.164556
							1194	-0.0177704	0.0462823	0.0207378	-0.150194
							1195	-0.0150193	0.0513457	0.0294525	-0.136663
							1196	-0.012388	0.0560848	0.0372004	-0.124102
							1197	-0.00987351	0.0604259	0.0437544	-0.112821
							1198	-0.00748041	0.0643411	0.048935	-0.103063
							1199	-0.00520825	0.0677827	0.0525087	-0.09512
							1200	-0.00305907	0.0706616	0.0541312	-0.0894223
							1201	-0.00103613	0.0729328	0.0534671	-0.0864283
							1202	0.000910428	0.0745701	0.0501295	-0.086558
							1203	0.00267861	0.0753385	0.0435927	-0.090549
							1204	0.00427044	0.0751696	0.0334589	-0.0988995
							1205	0.00567195	0.0740183	0.0195176	-0.111863
							1206	0.00689384	0.0719565	0.00202272	-0.129308
							1207	0.00790586	0.0690602	-0.0184268	-0.150469
							1208	0.00869793	0.0655846	-0.0406269	-0.174018
							1209	0.00927728	0.0618588	-0.0629733	-0.198053
							1210	0.00964508	0.0579866	-0.0839593	-0.220854
							1211	0.00988013	0.0548405	-0.101347	-0.239535
							1212	0.0100165	0.0525178	-0.114145	-0.252898
							1213	0.0101017	0.051194	-0.12175	-0.260151
							1214	0.0101981	0.0508389	-0.124293	-0.261398
							1215	0.0102676	0.0513627	-0.122218	-0.257211
							1216	0.0103176	0.0527259	-0.115995	-0.248122
							1217	0.0104148	0.0546389	-0.106688	-0.235453
							1218	0.0105368	0.0569899	-0.0949609	-0.220015
							1219	0.0107092	0.0595937	-0.0816175	-0.202856
							1220	0.0108587	0.0621787	-0.0674954	-0.185118
							1221	0.0110049	0.0645961	-0.0532388	-0.167585
							1222	0.0111453	0.0667449	-0.0393515	-0.150905
							1223	0.011264	0.0684963	-0.0263153	-0.135691
							1224	0.0113402	0.069744	-0.0145176	-0.122425
							1225	0.011377	0.070438	-0.00421296	-0.111381
							1226	0.0113689	0.0705533	0.00446263	-0.102709
							1227	0.0113052	0.0700432	0.0113652	-0.0965064
							1228	0.011169	0.0689292	0.0165422	-0.0927021
							1229	0.0109612	0.067261	0.020085	-0.0910903
							1230	0.0106795	0.0651134	0.0221522	-0.0913969
							1231	0.0103232	0.0625784	0.0229545	-0.093229
							1232	0.00988919	0.059775	0.0227468	-0.0962074
							1233	0.00937893	0.0568294	0.0217934	-0.0999255
							1234	0.00879492	0.0539013	0.020412	-0.103889
							1235	0.00814555	0.0511568	0.0189101	-0.107639
							1236	0.00743485	0.048777	0.0175983	-0.11071
							1237	0.00668315	0.0469609	0.0168056	-0.112613
							1238	0.00590146	0.0458859	0.0168376	-0.112924
							1239	0.00510137	0.0457246	0.0179642	-0.111266
							1240	0.00433156	0.0466573	0.0203962	-0.107337
							1241	0.00360931	0.0488167	0.0243292	-0.10089
							1242	0.00295602	0.0522744	0.0298605	-0.0918306
							1243	0.00240034	0.0570459	0.0369872	-0.0801998
							1244	0.00196131	0.0631137	0.0456532	-0.066112
							1245	0.00166319	0.070407	0.0557481	-0.0498118
							1246	0.00151656	0.0787799	0.0670549	-0.0316535
							1247	0.00152693	0.0880499	0.0793159	-0.0120551
							1248	0.00169172	0.097992	0.0922288	0.00851443
							1249	0.00199456	0.108354	0.105456	0.0295072
							1250	0.00241485	0.118872	0.118664	0.0504249
							1251	0.00292154	0.129277	0.131525	0.0707706
							1252	0.0034773	0.139313	0.143737	0.0901005
							1253	0.00403407	0.148727	0.15501	0.107983
							1254	0.0045406	0.157298	0.165109	0.124082
							1255	0.00495285	0.164848	0.173858	0.138158
							1256	0.00520991	0.171212	0.181112	0.149991
							1257	0.00526418	0.176269	0.18677	0.159456
							1258	0.00507612	0.179949	0.190807	0.166528
							1259	0.00460705	0.182221	0.193258	0.171271
							1260	0.00383176	0.183115	0.194213	0.17381
							1261	0.00276058	0.182688	0.193784	0.17435
							1262	0.00140078	0.181049	0.192146	0.173142
							1263	-0.000216154	0.178348	0.189507	0.170506
							1264	-0.00204006	0.174766	0.186094	0.166773
							1265	-0.00400957	0.1705	0.182137	0.162291
							1266	-0.00605093	0.165765	0.177873	0.157412
							1267	-0.00808643	0.160767	0.173512	0.152449
							1268	-0.0100348	0.155712	0.16924	0.14768
							1269	-0.01182	0.150797	0.165257	0.143394
							1270	-0.0133745	0.146183	0.161681	0.139766
							1271	-0.0146419	0.142007	0.158591	0.136928
							1272	-0.0155777	0.138391	0.15608	0.134995
							1273	-0.016149	0.13543	0.154203	0.134032
							1274	-0.0163418	0.133193	0.152971	0.134047
							1275	-0.0161568	0.131726	0.152377	0.135021
							1276	-0.0156005	0.13106	0.15241	0.136911
							1277	-0.0146956	0.131212	0.153042	0.13965
							1278	-0.0134738	0.132178	0.154233	0.143156
							1279	-0.011972	0.133943	0.155932	0.147331
							1280	-0.0102413	0.136466	0.158059	0.152029
							1281	-0.0083329	0.139701	0.16055	0.157132
							1282	-0.0063038	0.143579	0.163314	0.162485
							1283	-0.00421272	0.148011	0.166244	0.167919
							1284	-0.00211916	0.152888	0.169218	0.173258
							1285	-7.95633e-05	0.158104	0.172129	0.178356
							1286	0.00185044	0.16347	0.174781	0.18295
							1287	0.00362531	0.168857	0.17706	0.186915
							1288	0.00520827	0.174102	0.178817	0.190089
							1289	0.00657328	0.179039	0.179914	0.192339
							1290	0.0077055	0.183509	0.180224	0.193555
							1291	0.0086065	0.187371	0.179648	0.193673
							1292	0.00928292	0.190504	0.178131	0.192688
							1293	0.0097609	0.192813	0.175647	0.190632
							1294	0.0100743	0.194248	0.172229	0.18761
							1295	0.0102648	0.194787	0.167953	0.183762
							1296	0.0103812	0.194465	0.162969	0.179306
							1297	0.0104714	0.193343	0.157461	0.174482
							1298	0.0105833	0.191524	0.151664	0.169575
							1299	0.01076	0.189145	0.14585	0.164887
							1300	0.0110369	0.186369	0.140313	0.160727
							1301	0.0114389	0.18337	0.135351	0.157389
							1302	0.0119857	0.180335	0.131258	0.155145
							1303	0.0126742	0.177437	0.128285	0.154209
							1304	0.0135004	0.174837	0.126636	0.154729
							1305	0.0144466	0.172677	0.126469	0.156811
							1306	0.0154799	0.171054	0.127851	0.16045
							1307	0.0165706	0.170043	0.130803	0.165606
							1308	0.0176832	0.169678	0.13527	0.172155
							1309	0.0187813	0.169958	0.141125	0.179917
							1310	0.0198293	0.170857	0.148209	0.188689
							1311	0.0207996	0.172327	0.156327	0.19824
							1312	0.0216622	0.174288	0.165237	0.208298
							1313	0.0224033	0.176671	0.174716	0.218624
							1314	0.0230103	0.179389	0.184538	0.228982
							1315	0.0234703	0.182339	0.194468	0.239125
							1316	0.0237892	0.185446	0.204295	0.248856
							1317	0.0239758	0.188627	0.21382	0.257986
							1318	0.0240427	0.191798	0.222867	0.266342
							1319	0.024007	0.194879	0.231273	0.27377
							1320	0.0238903	0.19779	0.238878	0.280131
							1321	0.0237188	0.200476	0.24558	0.285343
							1322	0.0235245	0.202855	0.251244	0.289277
							1323	0.0233404	0.204883	0.255832	0.291941
							1324	0.0231964	0.206493	0.259268	0.29329
							1325	0.0231207	0.207642	0.261535	0.293342
							1326	0.0231356	0.208296	0.262647	0.292159
							1327	0.0232527	0.208427	0.262645	0.289838
							1328	0.023473	0.208053	0.261645	0.28655
							1329	0.0237903	0.207199	0.25977	0.28248
							1330	0.0241711	0.2059	0.257164	0.277812
							1331	0.0245897	0.204237	0.254006	0.272784
							1332	0.025001	0.202283	0.250458	0.267577
							1333	0.0253587	0.200125	0.246672	0.262358
							1334	0.0256212	0.197837	0.242752	0.257229
							1335	0.0257579	0.19548	0.238789	0.252265
							1336	0.0257282	0.193118	0.234847	0.247491
							1337	0.0255175	0.190786	0.230943	0.242914
							1338	0.0251166	0.188509	0.227082	0.238503
							1339	0.0245085	0.186299	0.223257	0.234229
							1340	0.0236974	0.184172	0.219461	0.23006
							1341	0.0226877	0.182119	0.215671	0.225936
							1342	0.0214864	0.18015	0.211891	0.22186
							1343	0.0201005	0.178267	0.208116	0.217819
							1344	0.0185455	0.176462	0.204329	0.213769
							1345	0.0168413	0.174752	0.200578	0.209773
							1346	0.0150091	0.173151	0.19691	0.20587
							1347	0.0130792	0.171667	0.19334	0.202086
							1348	0.0110807	0.170315	0.189917	0.198477
							1349	0.00905236	0.169115	0.186714	0.195124
							1350	0.00703547	0.168091	0.183796	0.192106
							1351	0.00507307	0.167265	0.181228	0.189504
							1352	0.00320812	0.166646	0.17906	0.187375
							1353	0.00148969	0.166259	0.177361	0.185808
							1354	-4.20862e-05	0.166111	0.176171	0.184848
							1355	-0.0013441	0.16621	0.175531	0.184544
							1356	-0.00238461	0.166551	0.175445	0.184892
							1357	-0.00313682	0.167125	0.175916	0.185885
							1358	-0.00358389	0.167916	0.176925	0.187479
							1359	-0.00371787	0.1689	0.17843	0.189603
							1360	-0.0035402	0.170044	0.180362	0.192144
							1361	-0.00306506	0.171312	0.182656	0.194993
							1362	-0.00231429	0.172664	0.185226	0.198014
							1363	-0.00131634	0.174062	0.187986	0.20107
							1364	-0.00010757	0.175455	0.190825	0.204002
							1365	0.00127407	0.176808	0.193653	0.206679
							1366	0.00278963	0.178078	0.196382	0.208985
							1367	0.00440137	0.179241	0.198935	0.210824
							1368	0.006073	0.180273	0.201246	0.212128
							1369	0.00777221	0.181156	0.203265	0.212856
							1370	0.00947284	0.181885	0.204953	0.213
							1371	0.0111525	0.182461	0.206291	0.212576
							1372	0.012795	0.182892	0.207271	0.211626
							1373	0.0143895	0.183197	0.207896	0.210208
							1374	0.0159286	0.183394	0.20817	0.208387
							1375	0.0174104	0.183513	0.208111	0.206247
							1376	0.0188373	0.183586	0.207737	0.203869
							1377	0.0202077	0.183649	0.207069	0.201344
							1378	0.0215342	0.183739	0.206133	0.198756
							1379	0.0228154	0.183893	0.204941	0.196186
							1380	0.024058	0.184147	0.203501	0.193688
							1381	0.0252721	0.18455	0.201834	0.191336
							1382	0.0264502	0.185133	0.199941	0.189162
							1383	0.0275981	0.185932	0.19782	0.187202
							1384	0.0287129	0.186982	0.195481	0.185487
							1385	0.0297813	0.188298	0.192896	0.184003
							1386	0.0307877	0.189905	0.190116	0.182773
							1387	0.0317136	0.191808	0.187155	0.181783
							1388	0.0325283	0.19398	0.184018	0.180992
							1389	0.0332013	0.196395	0.18077	0.180389
							1390	0.0336981	0.199013	0.177499	0.179966
							1391	0.0339907	0.201758	0.174293	0.179689
							1392	0.0340548	0.204566	0.171287	0.17958
							1393	0.03387	0.207344	0.168597	0.179622
							1394	0.0334343	0.210006	0.166335	0.17981
							1395	0.032751	0.21247	0.1646	0.180147
							1396	0.0318425	0.214665	0.163447	0.180615
							1397	0.0307304	0.216564	0.162937	0.181251
							1398	0.0294438	0.218114	0.162996	0.181945
							1399	0.0280116	0.219289	0.163554	0.182653
							1400	0.0264618	0.22013	0.164579	0.183388
							1401	0.0248127	0.220635	0.165933	0.184059
							1402	0.0230756	0.220824	0.167491	0.184591
							1403	0.0212554	0.2207	0.169119	0.184914
							1404	0.0193487	0.220282	0.170704	0.184967
							1405	0.0173546	0.219588	0.17214	0.184699
							1406	0.0152597	0.218619	0.173323	0.184058
							1407	0.0130647	0.217382	0.174168	0.183003
							1408	0.0107708	0.215877	0.174615	0.18152
							1409	0.00837982	0.214105	0.174611	0.179597
							1410	0.00589498	0.212066	0.174124	0.17726
							1411	0.00333086	0.209755	0.173133	0.174516
							1412	0.000715729	0.207179	0.171639	0.171404
							1413	-0.00192394	0.20434	0.169651	0.167965
							1414	-0.00454075	0.201247	0.167197	0.164258
							1415	-0.00709992	0.19789	0.164299	0.160332
							1416	-0.00954731	0.194312	0.161026	0.156273
							1417	-0.0118278	0.190514	0.157426	0.152114
							1418	-0.0138889	0.186514	0.153556	0.147916
							1419	-0.0156832	0.182338	0.149483	0.143743
							1420	-0.0171639	0.178	0.145258	0.139609
							1421	-0.0182959	0.173525	0.140943	0.13555
							1422	-0.0190572	0.168937	0.136598	0.131593
							1423	-0.0194323	0.164274	0.132298	0.12777
							1424	-0.0194293	0.159558	0.128059	0.124048
							1425	-0.0190645	0.154833	0.123947	0.120456
							1426	-0.0183804	0.150124	0.119981	0.116968
							1427	-0.0174248	0.145479	0.116203	0.113599
							1428	-0.016267	0.140928	0.112629	0.110335
							1429	-0.0149716	0.136521	0.109291	0.107207
							1430	-0.0136168	0.132294	0.106205	0.104229
							1431	-0.0122783	0.128278	0.103377	0.101413
							1432	-0.0110264	0.124492	0.100813	0.0987809
							1433	-0.00992178	0.12095	0.0985127	0.0963581
							1434	-0.00901286	0.117667	0.0964899	0.0941901
							1435	-0.00834028	0.114628	0.0947435	0.092304
							1436	-0.0079161	0.111834	0.0932645	0.0907178
							1437	-0.00775811	0.109263	0.0920598	0.0894678
							1438	-0.00786219	0.106897	0.0911464	0.0885928
							1439	-0.00821028	0.104738	0.0905797	0.0881777
							1440	-0.00878159	0.102794	0.0904027	0.088279
							1441	-0.00955581	0.10104	0.0906212	0.0889131
							1442	-0.0104919	0.0994983	0.0913153	0.0901621
							1443	-0.0115483	0.0982015	0.0925692	0.0921121
							1444	-0.012681	0.0971945	0.0944727	0.0948511
							1445	-0.0138364	0.0965397	0.0971238	0.0984618
							1446	-0.0149613	0.0963239	0.100646	0.103044
							1447	-0.0160019	0.0966181	0.105106	0.108642
							1448	-0.0169047	0.0975038	0.110579	0.115306
							1449	-0.0176199	0.0990658	0.117122	0.123064
							1450	-0.0180987	0.101368	0.124732	0.131877
							1451	-0.0183109	0.104442	0.133369	0.141667
							1452	-0.0182277	0.108295	0.142929	0.152306
							1453	-0.0178377	0.112921	0.153298	0.163652
							1454	-0.017145	0.118243	0.164286	0.175511
							1455	-0.0161648	0.124165	0.175693	0.187681
							1456	-0.0149251	0.130569	0.187306	0.199954
							1457	-0.0134509	0.137332	0.198929	0.21217
							1458	-0.011789	0.144325	0.210395	0.224169
							1459	-0.00997895	0.15141	0.221545	0.235823
							1460	-0.00805527	0.158481	0.232295	0.247075
							1461	-0.00605264	0.165432	0.24252	0.257847
							1462	-0.00400454	0.172193	0.252217	0.268147
							1463	-0.00193955	0.178704	0.26137	0.277978
							1464	0.000114782	0.18492	0.269983	0.287349
							1465	0.00213492	0.190809	0.278069	0.29628
							1466	0.00409304	0.196345	0.285642	0.304778
							1467	0.0059635	0.201507	0.292714	0.312847
							1468	0.00772367	0.206282	0.299287	0.320476
							1469	0.00934481	0.210654	0.305357	0.327638
							1470	0.0107995	0.214597	0.310898	0.334289
							1471	0.0120608	0.218092	0.315878	0.340375
							1472	0.0131022	0.221118	0.320256	0.345832
							1473	0.0139022	0.223655	0.323989	0.35059
							1474	0.0144397	0.225695	0.327046	0.354605
							1475	0.014698	0.227195	0.329341	0.357761
							1476	0.0146704	0.22816	0.330862	0.360037
							1477	0.0143572	0.22859	0.331587	0.361399
							1478	0.013765	0.228494	0.331508	0.361829
							1479	0.0129081	0.227889	0.33064	0.361335
							1480	0.0118097	0.226801	0.329001	0.359936
							1481	0.010504	0.225275	0.326649	0.35769
							1482	0.00902212	0.223361	0.323647	0.354656
							1483	0.0074039	0.22112	0.320087	0.350936
							1484	0.00569489	0.218624	0.316078	0.346642
							1485	0.00394206	0.215945	0.311717	0.341854
							1486	0.0021973	0.213186	0.307162	0.336757
							1487	0.000501042	0.210427	0.302524	0.331448
							1488	-0.00109217	0.207771	0.297961	0.326076
							1489	-0.00253511	0.205326	0.293616	0.32078
							1490	-0.0037822	0.203199	0.289643	0.315691
							1491	-0.0047976	0.20147	0.286152	0.310908
							1492	-0.005543	0.200246	0.283277	0.306536
							1493	-0.0059809	0.199597	0.281101	0.302614
							1494	-0.00608958	0.199623	0.279746	0.29925
							1495	-0.00584766	0.200366	0.279242	0.29643
							1496	-0.00524822	0.201846	0.279593	0.294116
							1497	-0.00429311	0.204053	0.280758	0.292242
							1498	-0.00300364	0.206927	0.282621	0.290666
							1499	-0.00141114	0.210372	0.285043	0.289238
							1500	0.000428761	0.214235	0.287784	0.287725
							1501	0.00245142	0.218331	0.290584	0.285896
							1502	0.00457334	0.222431	0.293134	0.283492
							1503	0.00669724	0.226292	0.295118	0.280271
							1504	0.00871622	0.229647	0.29621	0.275991
							1505	0.0105314	0.232269	0.296152	0.270505
							1506	0.0120485	0.233967	0.294743	0.263731
							1507	0.0131883	0.234603	0.291864	0.255667
							1508	0.0138915	0.2341	0.287483	0.246388
							1509	0.0141233	0.232447	0.28166	0.236042
							1510	0.0138727	0.229701	0.274535	0.224854
							1511	0.0131459	0.225959	0.266307	0.21307
							1512	0.011986	0.221377	0.257217	0.200966
							1513	0.0104377	0.216124	0.247528	0.188808
							1514	0.00856236	0.21038	0.237498	0.176841
							1515	0.006428	0.204299	0.227352	0.165268
							1516	0.00411264	0.198092	0.217363	0.154333
							1517	0.00167653	0.191884	0.207676	0.144132
							1518	-0.000817221	0.185796	0.19843	0.13475
							1519	-0.00331093	0.179931	0.189732	0.126242
							1520	-0.00576092	0.174363	0.181656	0.118632
							1521	-0.0081246	0.169138	0.174219	0.111896
							1522	-0.0103714	0.164305	0.167468	0.106029
							1523	-0.0124773	0.159887	0.161399	0.100981
							1524	-0.0144239	0.155894	0.155989	0.0966891
							1525	-0.0162095	0.152313	0.151205	0.0930869
							1526	-0.0178238	0.149138	0.147011	0.0901167
							1527	-0.0192663	0.146361	0.143373	0.0877067
							1528	-0.0205452	0.143948	0.140231	0.0857834
							1529	-0.0216636	0.141891	0.13756	0.0842987
							1530	-0.0226302	0.140165	0.135314	0.0831924
							1531	-0.0234537	0.138749	0.133455	0.0824135
							1532	-0.0241491	0.137608	0.131936	0.081903
							1533	-0.0247278	0.13672	0.130716	0.0816139

## Sheet: Fig 2c
Peptide position (aa)	CRISPR scan score_day12	scTiling PC1 score		KMT core
12	-1.39458	-13.1156		R1 center
13	-1.38632	-12.6655		AF9-binding
14	-1.37574	-11.9213		C-terminal
15	-1.36441	-11.089
16	-1.35239	-10.1624
17	-1.33961	-9.1371
18	-1.32604	-8.01147
19	-1.31166	-6.78837
20	-1.29641	-5.47733
21	-1.28024	-4.09775
22	-1.26304	-2.68263
23	-1.24466	-1.2817
24	-1.22489	0.0384052
25	-1.20345	1.20016
26	-1.17992	2.12901
27	-1.15377	2.77216
28	-1.1243	3.1138
29	-1.09061	3.17799
30	-1.05165	3.01762
31	-1.00623	2.69646
32	-0.953204	2.27349
33	-0.891703	1.7965
34	-0.821523	1.29133
35	-0.743536	0.781124
36	-0.659969	0.27117
37	-0.574336	-0.231703
38	-0.490896	-0.72793
39	-0.413768	-1.21955
40	-0.346054	-1.7041
41	-0.28936	-2.18862
42	-0.243821	-2.67332
43	-0.208485	-3.16012
44	-0.181977	-3.64894
45	-0.162455	-4.14138
46	-0.1483	-4.63724
47	-0.13825	-5.13783
48	-0.131256	-5.64354
49	-0.126529	-6.15432
50	-0.123313	-6.66939
51	-0.121637	-7.18661
52	-0.12112	-7.70161
53	-0.121599	-8.20968
54	-0.123115	-8.68794
55	-0.125687	-9.12935
56	-0.12995	-9.5136
57	-0.135952	-9.82553
58	-0.144682	-10.0589
59	-0.157091	-10.2189
60	-0.174393	-10.3197
61	-0.198116	-10.3862
62	-0.23037	-10.4191
63	-0.273478	-10.4371
64	-0.329807	-10.4438
65	-0.401637	-10.4359
66	-0.490207	-10.4106
67	-0.594588	-10.362
68	-0.712012	-10.2836
69	-0.8353	-10.1656
70	-0.956437	-10.0098
71	-1.06651	-9.81287
72	-1.15841	-9.57355
73	-1.22776	-9.30083
74	-1.2733	-9.01054
75	-1.29639	-8.72334
76	-1.29932	-8.46309
77	-1.28552	-8.24672
78	-1.25833	-8.09621
79	-1.2209	-8.01544
80	-1.17609	-8.00638
81	-1.12653	-8.06334
82	-1.0746	-8.17619
83	-1.02242	-8.33255
84	-0.972007	-8.51961
85	-0.924826	-8.72534
86	-0.882236	-8.93914
87	-0.845184	-9.15209
88	-0.814325	-9.35705
89	-0.789818	-9.55007
90	-0.771682	-9.72477
91	-0.759633	-9.88095
92	-0.753341	-10.0166
93	-0.752303	-10.1363
94	-0.755973	-10.24
95	-0.763796	-10.3335
96	-0.775191	-10.4229
97	-0.789861	-10.5156
98	-0.80724	-10.6208
99	-0.826971	-10.7468
100	-0.848618	-10.903
101	-0.871954	-11.0959
102	-0.896717	-11.3298
103	-0.922674	-11.6097
104	-0.949708	-11.932
105	-0.977491	-12.2869
106	-1.0059	-12.6644
107	-1.03474	-13.0451
108	-1.06377	-13.4077
109	-1.09277	-13.7305
110	-1.1215	-13.9949
111	-1.14972	-14.1884
112	-1.17718	-14.3059
113	-1.2036	-14.3505
114	-1.22877	-14.3314
115	-1.25248	-14.2614
116	-1.27461	-14.1541
117	-1.29516	-14.0217
118	-1.31417	-13.8734
119	-1.33186	-13.7164
120	-1.34854	-13.5542
121	-1.36456	-13.3885
122	-1.38032	-13.2183
123	-1.39619	-13.0421
124	-1.41246	-12.8566
125	-1.42943	-12.6597
126	-1.4472	-12.4484
127	-1.46584	-12.2189
128	-1.48534	-11.9697
129	-1.50562	-11.6998
130	-1.52658	-11.4095
131	-1.54807	-11.0995
132	-1.56994	-10.7723
133	-1.59203	-10.4326
134	-1.61419	-10.0847
135	-1.63626	-9.73681
136	-1.65792	-9.39475
137	-1.67908	-9.06915
138	-1.69948	-8.76841
139	-1.71888	-8.50097
140	-1.73701	-8.27741
141	-1.75362	-8.10138
142	-1.76828	-7.98026
143	-1.78066	-7.91925
144	-1.79045	-7.9206
145	-1.79724	-7.98443
146	-1.80066	-8.11166
147	-1.8004	-8.30187
148	-1.79623	-8.55355
149	-1.78804	-8.86356
150	-1.77589	-9.22624
151	-1.76007	-9.63251
152	-1.74108	-10.0692
153	-1.7197	-10.5179
154	-1.6969	-10.9623
155	-1.67383	-11.3769
156	-1.65169	-11.7429
157	-1.63163	-12.0415
158	-1.61467	-12.2629
159	-1.60159	-12.3986
160	-1.59284	-12.4514
161	-1.58858	-12.426
162	-1.58862	-12.3306
163	-1.59253	-12.1777
164	-1.59963	-11.9801
165	-1.60916	-11.7505
166	-1.62028	-11.4977
167	-1.63219	-11.2337
168	-1.64409	-10.9682
169	-1.65539	-10.7054
170	-1.66564	-10.4524
171	-1.67448	-10.213
172	-1.68154	-9.98964
173	-1.68693	-9.78338
174	-1.69067	-9.59436
175	-1.6929	-9.42145
176	-1.69379	-9.26484
177	-1.69356	-9.12291
178	-1.69249	-8.99551
179	-1.69081	-8.88394
180	-1.68897	-8.79142
181	-1.68714	-8.72338
182	-1.68564	-8.6861
183	-1.6849	-8.68995
184	-1.68525	-8.739
185	-1.68704	-8.84089
186	-1.69069	-8.99285
187	-1.69663	-9.19338
188	-1.70533	-9.43679
189	-1.71723	-9.71574
190	-1.73275	-10.0224
191	-1.75223	-10.3493
192	-1.77586	-10.6894
193	-1.80346	-11.0352
194	-1.83472	-11.3837
195	-1.86891	-11.7266
196	-1.90501	-12.059
197	-1.94181	-12.373
198	-1.97801	-12.661
199	-2.01273	-12.9133
200	-2.04436	-13.1278
201	-2.07266	-13.2897
202	-2.09733	-13.3953
203	-2.11836	-13.4555
204	-2.13595	-13.4722
205	-2.15042	-13.4659
206	-2.16217	-13.4417
207	-2.17162	-13.4176
208	-2.17915	-13.4023
209	-2.18529	-13.4017
210	-2.19015	-13.4143
211	-2.19343	-13.4323
212	-2.19553	-13.4553
213	-2.19724	-13.4712
214	-2.19804	-13.4688
215	-2.19779	-13.4351
216	-2.19598	-13.3551
217	-2.19264	-13.2095
218	-2.18485	-12.9851
219	-2.17228	-12.6642
220	-2.15301	-12.2351
221	-2.12525	-11.6942
222	-2.08854	-11.052
223	-2.04315	-10.3275
224	-1.99477	-9.55881
225	-1.94779	-8.78732
226	-1.90615	-8.05399
227	-1.8715	-7.39013
228	-1.84359	-6.8093
229	-1.82114	-6.31778
230	-1.80271	-5.90902
231	-1.78705	-5.56599
232	-1.77322	-5.27539
233	-1.76082	-5.02061
234	-1.74902	-4.78803
235	-1.73762	-4.56518
236	-1.72635	-4.34498
237	-1.71556	-4.12285
238	-1.70494	-3.89788
239	-1.69441	-3.67321
240	-1.68397	-3.45661
241	-1.67371	-3.2611
242	-1.66359	-3.10571
243	-1.65364	-3.01589
244	-1.64382	-3.02329
245	-1.63419	-3.16427
246	-1.62474	-3.47598
247	-1.61547	-3.99368
248	-1.60639	-4.73867
249	-1.59748	-5.71273
250	-1.58871	-6.89756
251	-1.58005	-8.24414
252	-1.57143	-9.68813
253	-1.56278	-11.1569
254	-1.55403	-12.5823
255	-1.54499	-13.91
256	-1.53549	-15.1035
257	-1.5255	-16.1454
258	-1.51484	-17.0319
259	-1.50342	-17.7698
260	-1.49119	-18.371
261	-1.47816	-18.8494
262	-1.46432	-19.2193
263	-1.4499	-19.4894
264	-1.43506	-19.6722
265	-1.42	-19.7732
266	-1.40494	-19.7905
267	-1.39006	-19.7249
268	-1.37555	-19.5744
269	-1.36156	-19.3296
270	-1.34821	-18.9872
271	-1.33557	-18.5424
272	-1.32369	-17.9958
273	-1.31259	-17.355
274	-1.30225	-16.6387
275	-1.29265	-15.8649
276	-1.28371	-15.0674
277	-1.27537	-14.2771
278	-1.26751	-13.5204
279	-1.25998	-12.8163
280	-1.25262	-12.1746
281	-1.24522	-11.599
282	-1.23759	-11.0817
283	-1.22947	-10.619
284	-1.2206	-10.2041
285	-1.21092	-9.83161
286	-1.2002	-9.49845
287	-1.18841	-9.20425
288	-1.17551	-8.95114
289	-1.16164	-8.74328
290	-1.14698	-8.58631
291	-1.13176	-8.48573
292	-1.11629	-8.45031
293	-1.10084	-8.48469
294	-1.0857	-8.59282
295	-1.07109	-8.78103
296	-1.05723	-9.04825
297	-1.04425	-9.39618
298	-1.03223	-9.82172
299	-1.02131	-10.3216
300	-1.01147	-10.888
301	-1.0027	-11.5131
302	-0.99498	-12.1874
303	-0.988266	-12.9006
304	-0.982502	-13.6417
305	-0.977621	-14.3998
306	-0.973555	-15.1641
307	-0.970232	-15.9247
308	-0.967477	-16.6724
309	-0.965451	-17.3995
310	-0.963972	-18.0994
311	-0.962897	-18.7671
312	-0.962246	-19.4046
313	-0.961905	-19.9707
314	-0.961848	-20.4981
315	-0.962097	-20.9154
316	-0.962516	-21.2295
317	-0.963089	-21.3472
318	-0.963753	-21.1234
319	-0.963886	-20.0587
320	-0.964067	-18.1562
321	-0.962598	-15.0271
322	-0.959805	-11.03
323	-0.9546	-7.07185
324	-0.94314	-3.9433
325	-0.921563	-1.94724
326	-0.884853	-0.870748
327	-0.823222	-0.298169
328	-0.727542	-0.0272562
329	-0.591787	0.0906535
330	-0.433798	0.135835
331	-0.275774	0.149868
332	-0.144389	0.153958
333	-0.0501329	0.15894
334	0.00996599	0.175061
335	0.0450776	0.193861
336	0.0641566	0.225276
337	0.07414	0.265054
338	0.0783131	0.32202
339	0.0791798	0.392245
340	0.0783072	0.476364
341	0.0767089	0.574527
342	0.0746217	0.686714
343	0.07211	0.812678
344	0.0693391	0.951867
345	0.0664294	1.10332
346	0.0634568	1.26554
347	0.060417	1.43536
348	0.0573053	1.61098
349	0.0541168	1.78561
350	0.0508465	1.956
351	0.0474891	2.11234
352	0.0440293	2.24252
353	0.0404538	2.33313
354	0.0367937	2.36867
355	0.033013	2.32726
356	0.0290872	2.1854
357	0.0250469	1.91853
358	0.0208647	1.50101
359	0.0165296	0.921418
360	0.0120294	0.174669
361	0.00734959	-0.72444
362	0.00247341	-1.74059
363	-0.00261907	-2.82383
364	-0.00795144	-3.9052
365	-0.0135513	-4.92931
366	-0.0194502	-5.84862
367	-0.0256828	-6.63507
368	-0.0323542	-7.28581
369	-0.0394482	-7.80683
370	-0.0469782	-8.21869
371	-0.054961	-8.54489
372	-0.0633811	-8.80572
373	-0.0721569	-9.02594
374	-0.0811332	-9.21989
375	-0.0900449	-9.39959
376	-0.0986218	-9.57312
377	-0.106552	-9.74589
378	-0.113587	-9.91749
379	-0.119708	-10.0895
380	-0.124912	-10.258
381	-0.129363	-10.4191
382	-0.133295	-10.5667
383	-0.136972	-10.6917
384	-0.140668	-10.7844
385	-0.144557	-10.8351
386	-0.148865	-10.8328
387	-0.153679	-10.7671
388	-0.159126	-10.6291
389	-0.165273	-10.4118
390	-0.172158	-10.1136
391	-0.179781	-9.73665
392	-0.188106	-9.28813
393	-0.197065	-8.77944
394	-0.206508	-8.22418
395	-0.216244	-7.64077
396	-0.226078	-7.04568
397	-0.23569	-6.45453
398	-0.244811	-5.88282
399	-0.253186	-5.3448
400	-0.260469	-4.84941
401	-0.266402	-4.40747
402	-0.270865	-4.02491
403	-0.273788	-3.70566
404	-0.275055	-3.45242
405	-0.2748	-3.26464
406	-0.273196	-3.13849
407	-0.270467	-3.06635
408	-0.266891	-3.03645
409	-0.262785	-3.03291
410	-0.258486	-3.03638
411	-0.254345	-3.02501
412	-0.250715	-2.97806
413	-0.247951	-2.87679
414	-0.246399	-2.70692
415	-0.246403	-2.45939
416	-0.248288	-2.13704
417	-0.252362	-1.74891
418	-0.258902	-1.30867
419	-0.268143	-0.837804
420	-0.280259	-0.355827
421	-0.295331	0.113644
422	-0.313379	0.548658
423	-0.334293	0.929937
424	-0.35786	1.24016
425	-0.383727	1.46313
426	-0.411443	1.58486
427	-0.440476	1.58606
428	-0.470246	1.45198
429	-0.500163	1.16229
430	-0.529625	0.700691
431	-0.557997	0.045862
432	-0.584746	-0.816177
433	-0.609423	-1.89672
434	-0.631599	-3.18838
435	-0.650892	-4.6657
436	-0.666958	-6.27903
437	-0.679426	-7.95737
438	-0.688096	-9.61611
439	-0.692661	-11.1706
440	-0.692879	-12.5492
441	-0.688552	-13.7038
442	-0.679524	-14.6143
443	-0.665794	-15.2818
444	-0.64755	-15.727
445	-0.625077	-15.9794
446	-0.598871	-16.0708
447	-0.569706	-16.0304
448	-0.538454	-15.8878
449	-0.506116	-15.6648
450	-0.473752	-15.3797
451	-0.442328	-15.0451
452	-0.412659	-14.6758
453	-0.385435	-14.2735
454	-0.360794	-13.8499
455	-0.339008	-13.4067
456	-0.320133	-12.946
457	-0.303924	-12.4696
458	-0.290161	-11.975
459	-0.278575	-11.4621
460	-0.268908	-10.9285
461	-0.260964	-10.3724
462	-0.254582	-9.78847
463	-0.249645	-9.17096
464	-0.246149	-8.516
465	-0.244158	-7.81725
466	-0.243823	-7.0684
467	-0.245461	-6.26351
468	-0.249294	-5.39909
469	-0.255688	-4.47232
470	-0.265048	-3.48527
471	-0.277835	-2.44723
472	-0.294492	-1.37507
473	-0.315545	-0.294779
474	-0.341245	0.758801
475	-0.372005	1.74394
476	-0.407975	2.61562
477	-0.449353	3.33117
478	-0.496056	3.85
479	-0.54808	4.1465
480	-0.605025	4.1999
481	-0.666405	4.00324
482	-0.731582	3.56192
483	-0.799713	2.88103
484	-0.869793	1.98414
485	-0.940685	0.894119
486	-1.01118	-0.361677
487	-1.08005	-1.7479
488	-1.14616	-3.22723
489	-1.20848	-4.75578
490	-1.26619	-6.29073
491	-1.31874	-7.78762
492	-1.36578	-9.20597
493	-1.40735	-10.5116
494	-1.44357	-11.675
495	-1.47478	-12.678
496	-1.5016	-13.5026
497	-1.52444	-14.1463
498	-1.54393	-14.6063
499	-1.56066	-14.8854
500	-1.57506	-14.9882
501	-1.58767	-14.911
502	-1.59879	-14.6654
503	-1.6085	-14.254
504	-1.61683	-13.6834
505	-1.62371	-12.9631
506	-1.62886	-12.113
507	-1.63197	-11.1577
508	-1.63259	-10.1299
509	-1.63015	-9.06684
510	-1.62402	-8.00568
511	-1.61351	-6.98012
512	-1.59813	-6.01325
513	-1.57709	-5.12295
514	-1.55007	-4.31812
515	-1.51682	-3.59875
516	-1.4774	-2.96413
517	-1.43221	-2.40892
518	-1.38182	-1.92597
519	-1.3272	-1.51025
520	-1.26965	-1.1553
521	-1.21046	-0.855721
522	-1.15094	-0.607176
523	-1.09221	-0.403972
524	-1.03541	-0.241893
525	-0.981255	-0.116358
526	-0.930171	-0.0227541
527	-0.882622	0.0428321
528	-0.838697	0.0861717
529	-0.798405	0.112109
530	-0.761639	0.126099
531	-0.728303	0.134032
532	-0.698285	0.137981
533	-0.671344	0.146043
534	-0.64728	0.160995
535	-0.625866	0.189742
536	-0.606769	0.23821
537	-0.58982	0.311197
538	-0.57464	0.414519
539	-0.560782	0.550605
540	-0.547843	0.724324
541	-0.535197	0.932489
542	-0.522047	1.17263
543	-0.507736	1.43675
544	-0.491309	1.71579
545	-0.471668	2.00041
546	-0.447893	2.2837
547	-0.418957	2.55563
548	-0.384117	2.81225
549	-0.343099	3.04976
550	-0.295922	3.26462
551	-0.243333	3.45499
552	-0.186457	3.61418
553	-0.127155	3.74262
554	-0.0673251	3.83598
555	-0.00892477	3.89008
556	0.0463337	3.90235
557	0.0971605	3.86791
558	0.142753	3.7845
559	0.182769	3.64575
560	0.217264	3.45074
561	0.246561	3.19898
562	0.271154	2.88825
563	0.291652	2.52097
564	0.308568	2.09659
565	0.322457	1.61886
566	0.333862	1.09333
567	0.343267	0.524133
568	0.350901	-0.0833555
569	0.357095	-0.723418
570	0.3621	-1.39257
571	0.366101	-2.08551
572	0.369238	-2.8018
573	0.37155	-3.53929
574	0.373073	-4.30156
575	0.373842	-5.08944
576	0.373778	-5.90573
577	0.372846	-6.75516
578	0.370926	-7.6354
579	0.367955	-8.54378
580	0.363766	-9.46924
581	0.358177	-10.3932
582	0.351047	-11.2959
583	0.342232	-12.1539
584	0.331609	-12.9424
585	0.31908	-13.6326
586	0.30461	-14.2085
587	0.288113	-14.6624
588	0.269835	-14.9849
589	0.249973	-15.1719
590	0.228855	-15.2314
591	0.206928	-15.1683
592	0.18471	-14.9909
593	0.16277	-14.7075
594	0.141677	-14.3299
595	0.121955	-13.8623
596	0.10405	-13.3182
597	0.088287	-12.704
598	0.0748653	-12.0299
599	0.0638775	-11.3046
600	0.0552802	-10.5374
601	0.0489387	-9.73553
602	0.0446801	-8.90923
603	0.0422581	-8.06738
604	0.041381	-7.22076
605	0.0417855	-6.37833
606	0.0432108	-5.55076
607	0.0453679	-4.74731
608	0.0480004	-3.97811
609	0.0508824	-3.25291
610	0.0538168	-2.58017
611	0.056621	-1.96805
612	0.0592018	-1.42253
613	0.0614324	-0.949671
614	0.0632546	-0.555053
615	0.0646556	-0.239605
616	0.0656193	-0.00509392
617	0.0661565	0.146795
618	0.0663523	0.218709
619	0.0662014	0.212334
620	0.065807	0.13201
621	0.0652956	-0.0160471
622	0.0646953	-0.226751
623	0.0640918	-0.485164
624	0.0635401	-0.785543
625	0.0630701	-1.10942
626	0.0627053	-1.43919
627	0.0624475	-1.75823
628	0.0622662	-2.049
629	0.0620558	-2.30091
630	0.0617174	-2.50545
631	0.0610916	-2.66923
632	0.0599713	-2.79666
633	0.0581104	-2.90539
634	0.0552249	-3.002
635	0.0510199	-3.10589
636	0.0452228	-3.21788
637	0.0375872	-3.34828
638	0.0279787	-3.49862
639	0.0163142	-3.66721
640	0.00283535	-3.85049
641	-0.0121491	-4.04836
642	-0.0281819	-4.25916
643	-0.0447435	-4.48151
644	-0.0613289	-4.7158
645	-0.0774128	-4.96295
646	-0.0925555	-5.22178
647	-0.106429	-5.49425
648	-0.118823	-5.77851
649	-0.129504	-6.07644
650	-0.138437	-6.37957
651	-0.145534	-6.68445
652	-0.150817	-6.98347
653	-0.154334	-7.26839
654	-0.15615	-7.52936
655	-0.156401	-7.75771
656	-0.155245	-7.94648
657	-0.152904	-8.09163
658	-0.149683	-8.18925
659	-0.145962	-8.24002
660	-0.142172	-8.24647
661	-0.138649	-8.21059
662	-0.135875	-8.13832
663	-0.1343	-8.03402
664	-0.13416	-7.9028
665	-0.135687	-7.74958
666	-0.139005	-7.57733
667	-0.144108	-7.39225
668	-0.150913	-7.19657
669	-0.159266	-6.99133
670	-0.168958	-6.78003
671	-0.17975	-6.56302
672	-0.191422	-6.33722
673	-0.203778	-6.103
674	-0.21658	-5.85493
675	-0.229691	-5.58841
676	-0.243002	-5.29567
677	-0.25639	-4.96816
678	-0.269756	-4.59884
679	-0.283029	-4.17898
680	-0.296135	-3.703
681	-0.309024	-3.16868
682	-0.321541	-2.57901
683	-0.333587	-1.93922
684	-0.345011	-1.26145
685	-0.355628	-0.560578
686	-0.36522	0.147334
687	-0.373535	0.842642
688	-0.380319	1.50839
689	-0.38531	2.1264
690	-0.388242	2.68062
691	-0.388928	3.15634
692	-0.387241	3.54175
693	-0.383085	3.82358
694	-0.37646	3.99572
695	-0.367553	4.05038
696	-0.356531	3.98549
697	-0.343639	3.80177
698	-0.329203	3.49981
699	-0.313598	3.08636
700	-0.297152	2.57205
701	-0.280292	1.97128
702	-0.263428	1.29834
703	-0.246948	0.576182
704	-0.231196	-0.170511
705	-0.216566	-0.914253
706	-0.203374	-1.62434
707	-0.191972	-2.26878
708	-0.18265	-2.81941
709	-0.175679	-3.24993
710	-0.171282	-3.54245
711	-0.169663	-3.69209
712	-0.170923	-3.70658
713	-0.175156	-3.60562
714	-0.182332	-3.42018
715	-0.192398	-3.18882
716	-0.205123	-2.95282
717	-0.220171	-2.74943
718	-0.237089	-2.60947
719	-0.255204	-2.55687
720	-0.273848	-2.60517
721	-0.292186	-2.75807
722	-0.309361	-3.00905
723	-0.324512	-3.34608
724	-0.336898	-3.75143
725	-0.345874	-4.20052
726	-0.350963	-4.6686
727	-0.352	-5.12742
728	-0.348925	-5.55016
729	-0.341897	-5.91253
730	-0.331182	-6.1913
731	-0.317181	-6.36819
732	-0.300314	-6.43301
733	-0.281044	-6.37814
734	-0.259844	-6.20478
735	-0.237077	-5.91877
736	-0.213241	-5.52952
737	-0.188643	-5.05284
738	-0.163603	-4.50539
739	-0.138418	-3.90505
740	-0.113383	-3.27207
741	-0.0887288	-2.6252
742	-0.06467	-1.98568
743	-0.0414058	-1.37146
744	-0.0190941	-0.803253
745	0.00211272	-0.299372
746	0.0220947	0.123674
747	0.0407661	0.447598
748	0.0580269	0.659307
749	0.0738048	0.749243
750	0.0880866	0.713844
751	0.100853	0.55652
752	0.112084	0.289066
753	0.121773	-0.0679695
754	0.129917	-0.488785
755	0.136518	-0.943497
756	0.141609	-1.40203
757	0.145132	-1.83795
758	0.147139	-2.22924
759	0.147643	-2.56296
760	0.146668	-2.83318
761	0.144245	-3.04115
762	0.140419	-3.19323
763	0.135248	-3.29977
764	0.128799	-3.37403
765	0.121162	-3.42921
766	0.112443	-3.47883
767	0.102739	-3.53304
768	0.0921301	-3.60051
769	0.0807511	-3.68715
770	0.0686754	-3.79606
771	0.0560711	-3.92796
772	0.0430087	-4.0788
773	0.029588	-4.2472
774	0.0158878	-4.42287
775	0.00196121	-4.60156
776	-0.0120976	-4.77143
777	-0.0262198	-4.92234
778	-0.0403411	-5.0394
779	-0.0544401	-5.10918
780	-0.0684381	-5.11224
781	-0.0823458	-5.0294
782	-0.0961118	-4.84077
783	-0.109728	-4.52476
784	-0.123229	-4.07338
785	-0.136644	-3.48876
786	-0.150022	-2.79128
787	-0.16342	-2.02697
788	-0.176922	-1.25124
789	-0.190578	-0.515756
790	-0.204455	0.136589
791	-0.218547	0.682843
792	-0.232801	1.12178
793	-0.247143	1.46498
794	-0.261356	1.7226
795	-0.27486	1.91289
796	-0.287394	2.04642
797	-0.298341	2.13363
798	-0.3073	2.17842
799	-0.313895	2.18038
800	-0.317936	2.13684
801	-0.319516	2.04515
802	-0.318798	1.90148
803	-0.316307	1.70237
804	-0.312561	1.44666
805	-0.308095	1.13669
806	-0.303447	0.77697
807	-0.299127	0.378976
808	-0.295556	-0.0445015
809	-0.293104	-0.477066
810	-0.292136	-0.897839
811	-0.292876	-1.28821
812	-0.295551	-1.63147
813	-0.300314	-1.91274
814	-0.307231	-2.12378
815	-0.316281	-2.25969
816	-0.327381	-2.31923
817	-0.340358	-2.30601
818	-0.354952	-2.22572
819	-0.370872	-2.08692
820	-0.387693	-1.89783
821	-0.40498	-1.66799
822	-0.422316	-1.40517
823	-0.439227	-1.11868
824	-0.455366	-0.813503
825	-0.470407	-0.495348
826	-0.484138	-0.168033
827	-0.49632	0.164788
828	-0.506882	0.503379
829	-0.515815	0.846172
830	-0.523131	1.19239
831	-0.528982	1.54052
832	-0.533576	1.88727
833	-0.537189	2.22765
834	-0.540077	2.5503
835	-0.542662	2.84362
836	-0.545408	3.09591
837	-0.548864	3.29414
838	-0.553666	3.43025
839	-0.560576	3.49905
840	-0.570387	3.50288
841	-0.584015	3.44382
842	-0.602409	3.32813
843	-0.626478	3.16303
844	-0.65695	2.9524
845	-0.694418	2.70074
846	-0.738899	2.41162
847	-0.79002	2.08777
848	-0.846812	1.73082
849	-0.90782	1.34275
850	-0.971247	0.927855
851	-1.03527	0.491992
852	-1.09801	0.0396178
853	-1.15809	-0.422531
854	-1.21452	-0.883959
855	-1.26661	-1.33445
856	-1.31404	-1.76355
857	-1.35692	-2.16073
858	-1.39551	-2.51856
859	-1.43	-2.82932
860	-1.46082	-3.09008
861	-1.48832	-3.30233
862	-1.51282	-3.46739
863	-1.53462	-3.59066
864	-1.55384	-3.67937
865	-1.57079	-3.7382
866	-1.58557	-3.77363
867	-1.5985	-3.79034
868	-1.60956	-3.79179
869	-1.6191	-3.78055
870	-1.62729	-3.75724
871	-1.63419	-3.72242
872	-1.64006	-3.67591
873	-1.64492	-3.61814
874	-1.64887	-3.54796
875	-1.65195	-3.46676
876	-1.65406	-3.37589
877	-1.65504	-3.27787
878	-1.65453	-3.1758
879	-1.65224	-3.07787
880	-1.64765	-2.99063
881	-1.64017	-2.91968
882	-1.62912	-2.8731
883	-1.6137	-2.8524
884	-1.5932	-2.86216
885	-1.56679	-2.89976
886	-1.53391	-2.9633
887	-1.4941	-3.04778
888	-1.4472	-3.15062
889	-1.39349	-3.26524
890	-1.3337	-3.38616
891	-1.26908	-3.5066
892	-1.20134	-3.62164
893	-1.13231	-3.72264
894	-1.06413	-3.80039
895	-0.998692	-3.84388
896	-0.937601	-3.84005
897	-0.881965	-3.77482
898	-0.832399	-3.62965
899	-0.789027	-3.39088
900	-0.751565	-3.04302
901	-0.719395	-2.57557
902	-0.691773	-1.98344
903	-0.667759	-1.26992
904	-0.646409	-0.448719
905	-0.626817	0.459442
906	-0.608062	1.42707
907	-0.589321	2.4212
908	-0.569914	3.41138
909	-0.549319	4.36938
910	-0.527036	5.27208
911	-0.502782	6.10273
912	-0.476521	6.85103
913	-0.448301	7.51264
914	-0.418394	8.08601
915	-0.387263	8.57605
916	-0.355474	8.98726
917	-0.323664	9.32488
918	-0.292581	9.59655
919	-0.262954	9.80793
920	-0.235275	9.9649
921	-0.210188	10.0726
922	-0.188054	10.1372
923	-0.169115	10.1587
924	-0.153447	10.1437
925	-0.141052	10.0939
926	-0.13168	10.0149
927	-0.125045	9.91115
928	-0.120761	9.78642
929	-0.11836	9.64525
930	-0.117298	9.49314
931	-0.116976	9.33309
932	-0.116757	9.16736
933	-0.11599	8.99722
934	-0.114061	8.82089
935	-0.110459	8.63899
936	-0.10478	8.45364
937	-0.0968563	8.26122
938	-0.0867806	8.06269
939	-0.0748266	7.85814
940	-0.0616027	7.64692
941	-0.0477132	7.42843
942	-0.0337936	7.20243
943	-0.020458	6.96795
944	-0.00831432	6.72444
945	0.00250738	6.47172
946	0.0116569	6.20897
947	0.0191834	5.93666
948	0.0251312	5.65577
949	0.0295995	5.37007
950	0.0327238	5.08377
951	0.0345482	4.80383
952	0.0352822	4.54091
953	0.0350078	4.30596
954	0.0337435	4.11176
955	0.0315112	3.97013
956	0.0283183	3.89079
957	0.0240865	3.87818
958	0.0187405	3.93313
959	0.0121895	4.05185
960	0.0043156	4.22766
961	-0.00494084	4.45147
962	-0.0156658	4.71375
963	-0.0278815	5.00642
964	-0.0415381	5.32183
965	-0.0565308	5.65416
966	-0.0726923	5.99862
967	-0.0897636	6.35117
968	-0.107502	6.70869
969	-0.125605	7.06853
970	-0.143752	7.42715
971	-0.161685	7.78109
972	-0.17912	8.12641
973	-0.195855	8.45888
974	-0.211659	8.77465
975	-0.226339	9.0698
976	-0.239712	9.34161
977	-0.251598	9.5886
978	-0.261833	9.80792
979	-0.270231	10.0015
980	-0.276613	10.1709
981	-0.280788	10.3177
982	-0.282611	10.4441
983	-0.281969	10.5547
984	-0.278764	10.6519
985	-0.272975	10.7384
986	-0.264635	10.8167
987	-0.253823	10.8884
988	-0.240757	10.9547
989	-0.225679	11.0161
990	-0.208923	11.0714
991	-0.190871	11.1221
992	-0.17193	11.1637
993	-0.152503	11.1958
994	-0.132999	11.2152
995	-0.113841	11.2206
996	-0.0953572	11.2084
997	-0.0778282	11.1756
998	-0.0614742	11.1191
999	-0.0464818	11.0345
1000	-0.0329368	10.9191
1001	-0.0208956	10.7687
1002	-0.0103548	10.5813
1003	-0.00125725	10.3529
1004	0.00647299	10.0812
1005	0.0129267	9.76423
1006	0.0182358	9.40057
1007	0.022517	8.9897
1008	0.0258801	8.53207
1009	0.0285008	8.02907
1010	0.0304877	7.48221
1011	0.0319298	6.8972
1012	0.0329426	6.278
1013	0.0336248	5.63078
1014	0.0340326	4.963
1015	0.0342051	4.28269
1016	0.0342186	3.59814
1017	0.0341079	2.92007
1018	0.0338971	2.25742
1019	0.0336145	1.61887
1020	0.0331304	1.01543
1021	0.0325091	0.453489
1022	0.031705	-0.0604605
1023	0.0306646	-0.522392
1024	0.0293276	-0.929725
1025	0.0276335	-1.2814
1026	0.0254915	-1.57771
1027	0.0227747	-1.82257
1028	0.0194374	-2.02204
1029	0.0153745	-2.17884
1030	0.0104832	-2.29614
1031	0.00466121	-2.38201
1032	-0.00217207	-2.43862
1033	-0.0101211	-2.46725
1034	-0.0192654	-2.46331
1035	-0.0296644	-2.42327
1036	-0.0413931	-2.33861
1037	-0.0544539	-2.19757
1038	-0.0688442	-1.99603
1039	-0.0845425	-1.72382
1040	-0.101455	-1.37687
1041	-0.11944	-0.955729
1042	-0.138306	-0.46652
1043	-0.157726	0.081501
1044	-0.177315	0.675804
1045	-0.19668	1.30182
1046	-0.215217	1.94534
1047	-0.232357	2.58853
1048	-0.247479	3.21925
1049	-0.259976	3.8246
1050	-0.269307	4.39326
1051	-0.275053	4.91616
1052	-0.276948	5.38637
1053	-0.274948	5.79796
1054	-0.269191	6.14784
1055	-0.259997	6.43299
1056	-0.247845	6.65343
1057	-0.233264	6.81008
1058	-0.216852	6.90565
1059	-0.199223	6.94003
1060	-0.180923	6.92086
1061	-0.162435	6.85228
1062	-0.144152	6.74031
1063	-0.126388	6.59175
1064	-0.109385	6.41422
1065	-0.0933203	6.21651
1066	-0.0782802	6.00609
1067	-0.0643269	5.79332
1068	-0.0514695	5.58783
1069	-0.0396843	5.39848
1070	-0.0289193	5.23436
1071	-0.0191053	5.10358
1072	-0.0101684	5.01195
1073	-0.00200302	4.96303
1074	0.00549192	4.95453
1075	0.012433	4.98346
1076	0.0189192	5.04165
1077	0.0250701	5.11711
1078	0.0309948	5.19672
1079	0.0368137	5.2685
1080	0.042638	5.32421
1081	0.0485477	5.35576
1082	0.0546466	5.36615
1083	0.0609927	5.36116
1084	0.0675653	5.34997
1085	0.0744028	5.34415
1086	0.0814686	5.35512
1087	0.0887	5.39317
1088	0.0959606	5.4657
1089	0.103088	5.57798
1090	0.109931	5.73164
1091	0.116209	5.92693
1092	0.12174	6.16035
1093	0.126369	6.42647
1094	0.129945	6.71878
1095	0.132377	7.02938
1096	0.133568	7.34942
1097	0.133519	7.67018
1098	0.132237	7.98317
1099	0.129766	8.28114
1100	0.126171	8.55777
1101	0.121526	8.80862
1102	0.115889	9.03157
1103	0.109302	9.22221
1104	0.101934	9.38222
1105	0.0938332	9.51289
1106	0.0850765	9.61637
1107	0.0757434	9.69586
1108	0.0658808	9.75516
1109	0.0555916	9.79865
1110	0.0449154	9.83068
1111	0.0339178	9.85602
1112	0.0226384	9.87933
1113	0.0111099	9.90546
1114	-0.000624426	9.93877
1115	-0.0125596	9.98329
1116	-0.0246759	10.0405
1117	-0.0369889	10.1141
1118	-0.049526	10.2028
1119	-0.0623221	10.3032
1120	-0.0753997	10.4062
1121	-0.0888654	10.5108
1122	-0.102735	10.6097
1123	-0.117076	10.6894
1124	-0.131927	10.7531
1125	-0.147269	10.7967
1126	-0.163061	10.8195
1127	-0.179191	10.8211
1128	-0.195356	10.8018
1129	-0.211177	10.7611
1130	-0.226225	10.6969
1131	-0.239979	10.6118
1132	-0.251954	10.5037
1133	-0.261657	10.3717
1134	-0.26872	10.2143
1135	-0.272951	10.0319
1136	-0.274334	9.82429
1137	-0.273008	9.59201
1138	-0.269202	9.33642
1139	-0.263292	9.05971
1140	-0.255558	8.76448
1141	-0.246429	8.45448
1142	-0.236322	8.13406
1143	-0.225613	7.80769
1144	-0.21472	7.48047
1145	-0.203845	7.15758
1146	-0.193324	6.84401
1147	-0.183389	6.5437
1148	-0.174259	6.2625
1149	-0.166076	6.00417
1150	-0.158953	5.77167
1151	-0.152997	5.56812
1152	-0.148252	5.39584
1153	-0.144725	5.25663
1154	-0.14241	5.15175
1155	-0.141277	5.08194
1156	-0.141319	5.04747
1157	-0.142479	5.04804
1158	-0.144719	5.0828
1159	-0.148001	5.15007
1160	-0.152292	5.24783
1161	-0.157566	5.37255
1162	-0.163804	5.52031
1163	-0.170985	5.68576
1164	-0.179092	5.86283
1165	-0.188103	6.04477
1166	-0.197984	6.22433
1167	-0.208679	6.39481
1168	-0.220105	6.54949
1169	-0.232138	6.68279
1170	-0.244608	6.79085
1171	-0.257289	6.87125
1172	-0.2699	6.92321
1173	-0.282106	6.94743
1174	-0.293533	6.9471
1175	-0.303778	6.92556
1176	-0.312453	6.88685
1177	-0.319159	6.83567
1178	-0.323595	6.77707
1179	-0.325565	6.71558
1180	-0.324925	6.65601
1181	-0.321669	6.60061
1182	-0.315885	6.55391
1183	-0.307762	6.51979
1184	-0.297569	6.49749
1185	-0.28561	6.49171
1186	-0.272227	6.5055
1187	-0.257747	6.54357
1188	-0.242506	6.60838
1189	-0.226808	6.70898
1190	-0.210942	6.85071
1191	-0.195133	7.05066
1192	-0.179603	7.31744
1193	-0.164556	7.66458
1194	-0.150194	8.07655
1195	-0.136663	8.54262
1196	-0.124102	9.02263
1197	-0.112821	9.46567
1198	-0.103063	9.82057
1199	-0.09512	10.0537
1200	-0.0894223	10.1563
1201	-0.0864283	10.1336
1202	-0.086558	9.99659
1203	-0.090549	9.76006
1204	-0.0988995	9.43315
1205	-0.111863	9.0247
1206	-0.129308	8.543
1207	-0.150469	8.00083
1208	-0.174018	7.41123
1209	-0.198053	6.79628
1210	-0.220854	6.17833
1211	-0.239535	5.58366
1212	-0.252898	5.04096
1213	-0.260151	4.57015
1214	-0.261398	4.19346
1215	-0.257211	3.9154
1216	-0.248122	3.7382
1217	-0.235453	3.65712
1218	-0.220015	3.66293
1219	-0.202856	3.74463
1220	-0.185118	3.8887
1221	-0.167585	4.08211
1222	-0.150905	4.31105
1223	-0.135691	4.5641
1224	-0.122425	4.82978
1225	-0.111381	5.09726
1226	-0.102709	5.35686
1227	-0.0965064	5.59908
1228	-0.0927021	5.81505
1229	-0.0910903	5.99947
1230	-0.0913969	6.14771
1231	-0.093229	6.26008
1232	-0.0962074	6.33965
1233	-0.0999255	6.39304
1234	-0.103889	6.42959
1235	-0.107639	6.46088
1236	-0.11071	6.49833
1237	-0.112613	6.55317
1238	-0.112924	6.63316
1239	-0.111266	6.74425
1240	-0.107337	6.88978
1241	-0.10089	7.07037
1242	-0.0918306	7.2851
1243	-0.0801998	7.52993
1244	-0.066112	7.80044
1245	-0.0498118	8.09064
1246	-0.0316535	8.3937
1247	-0.0120551	8.70168
1248	0.00851443	9.00654
1249	0.0295072	9.30032
1250	0.0504249	9.57492
1251	0.0707706	9.82339
1252	0.0901005	10.0404
1253	0.107983	10.2219
1254	0.124082	10.366
1255	0.138158	10.4726
1256	0.149991	10.5445
1257	0.159456	10.5851
1258	0.166528	10.5995
1259	0.171271	10.5928
1260	0.17381	10.5706
1261	0.17435	10.5381
1262	0.173142	10.4998
1263	0.170506	10.4598
1264	0.166773	10.4207
1265	0.162291	10.3848
1266	0.157412	10.3526
1267	0.152449	10.325
1268	0.14768	10.3012
1269	0.143394	10.2796
1270	0.139766	10.2583
1271	0.136928	10.2348
1272	0.134995	10.2062
1273	0.134032	10.1697
1274	0.134047	10.1233
1275	0.135021	10.0639
1276	0.136911	9.99136
1277	0.13965	9.90578
1278	0.143156	9.80852
1279	0.147331	9.70222
1280	0.152029	9.59061
1281	0.157132	9.47823
1282	0.162485	9.37017
1283	0.167919	9.27136
1284	0.173258	9.18681
1285	0.178356	9.12079
1286	0.18295	9.07671
1287	0.186915	9.05672
1288	0.190089	9.06203
1289	0.192339	9.09253
1290	0.193555	9.14679
1291	0.193673	9.22289
1292	0.192688	9.31733
1293	0.190632	9.42668
1294	0.18761	9.54707
1295	0.183762	9.67479
1296	0.179306	9.8066
1297	0.174482	9.93961
1298	0.169575	10.0715
1299	0.164887	10.2006
1300	0.160727	10.3259
1301	0.157389	10.4462
1302	0.155145	10.561
1303	0.154209	10.6708
1304	0.154729	10.7751
1305	0.156811	10.874
1306	0.16045	10.9673
1307	0.165606	11.0547
1308	0.172155	11.1358
1309	0.179917	11.2098
1310	0.188689	11.2756
1311	0.19824	11.3317
1312	0.208298	11.3763
1313	0.218624	11.4073
1314	0.228982	11.4223
1315	0.239125	11.4189
1316	0.248856	11.3961
1317	0.257986	11.3528
1318	0.266342	11.2906
1319	0.27377	11.2095
1320	0.280131	11.1136
1321	0.285343	11.007
1322	0.289277	10.8936
1323	0.291941	10.7773
1324	0.29329	10.6617
1325	0.293342	10.5496
1326	0.292159	10.4431
1327	0.289838	10.3442
1328	0.28655	10.2539
1329	0.28248	10.1739
1330	0.277812	10.104
1331	0.272784	10.0459
1332	0.267577	10.0001
1333	0.262358	9.96745
1334	0.257229	9.9482
1335	0.252265	9.94265
1336	0.247491	9.95076
1337	0.242914	9.97213
1338	0.238503	10.006
1339	0.234229	10.0512
1340	0.23006	10.1065
1341	0.225936	10.1706
1342	0.22186	10.2421
1343	0.217819	10.3197
1344	0.213769	10.4023
1345	0.209773	10.4891
1346	0.20587	10.5795
1347	0.202086	10.6728
1348	0.198477	10.7685
1349	0.195124	10.8656
1350	0.192106	10.9632
1351	0.189504	11.0599
1352	0.187375	11.1545
1353	0.185808	11.2452
1354	0.184848	11.3307
1355	0.184544	11.4098
1356	0.184892	11.4813
1357	0.185885	11.5447
1358	0.187479	11.5998
1359	0.189603	11.6469
1360	0.192144	11.6863
1361	0.194993	11.7188
1362	0.198014	11.7452
1363	0.20107	11.7664
1364	0.204002	11.7833
1365	0.206679	11.7967
1366	0.208985	11.8077
1367	0.210824	11.816
1368	0.212128	11.8227
1369	0.212856	11.828
1370	0.213	11.8321
1371	0.212576	11.8352
1372	0.211626	11.837
1373	0.210208	11.8375
1374	0.208387	11.8364
1375	0.206247	11.8334
1376	0.203869	11.8281
1377	0.201344	11.8203
1378	0.198756	11.8098
1379	0.196186	11.797
1380	0.193688	11.7813
1381	0.191336	11.7636
1382	0.189162	11.7443
1383	0.187202	11.7239
1384	0.185487	11.7031
1385	0.184003	11.6823
1386	0.182773	11.662
1387	0.181783	11.6425
1388	0.180992	11.624
1389	0.180389	11.6067
1390	0.179966	11.5907
1391	0.179689	11.5761
1392	0.17958	11.5631
1393	0.179622	11.5517
1394	0.17981	11.542
1395	0.180147	11.5343
1396	0.180615	11.5286
1397	0.181251	11.5252
1398	0.181945	11.524
1399	0.182653	11.5252
1400	0.183388	11.529
1401	0.184059	11.5352
1402	0.184591	11.5438
1403	0.184914	11.5546
1404	0.184967	11.5673
1405	0.184699	11.5818
1406	0.184058	11.5975
1407	0.183003	11.6139
1408	0.18152	11.6306
1409	0.179597	11.6471
1410	0.17726	11.6631
1411	0.174516	11.6779
1412	0.171404	11.6914
1413	0.167965	11.7034
1414	0.164258	11.7136
1415	0.160332	11.7221
1416	0.156273	11.7288
1417	0.152114	11.7341
1418	0.147916	11.7379
1419	0.143743	11.7406
1420	0.139609	11.7423
1421	0.13555	11.7434
1422	0.131593	11.7438
1423	0.12777	11.744
1424	0.124048	11.7438
1425	0.120456	11.7435
1426	0.116968	11.7432
1427	0.113599	11.7429
1428	0.110335	11.7427
1429	0.107207	11.7426
1430	0.104229	11.7426
1431	0.101413	11.743
1432	0.0987809	11.7436
1433	0.0963581	11.7448
1434	0.0941901	11.7464
1435	0.092304	11.7487
1436	0.0907178	11.7516
1437	0.0894678	11.7552
1438	0.0885928	11.7596
1439	0.0881777	11.7646
1440	0.088279	11.77
1441	0.0889131	11.7756
1442	0.0901621	11.7811
1443	0.0921121	11.7862
1444	0.0948511	11.7903
1445	0.0984618	11.7934
1446	0.103044	11.7951
1447	0.108642	11.7952
1448	0.115306	11.7936
1449	0.123064	11.7905
1450	0.131877	11.7857
1451	0.141667	11.7794
1452	0.152306	11.7718
1453	0.163652	11.7629
1454	0.175511	11.7529
1455	0.187681	11.7419
1456	0.199954	11.7303
1457	0.21217	11.7181
1458	0.224169	11.7056
1459	0.235823	11.6931
1460	0.247075	11.6809
1461	0.257847	11.6693
1462	0.268147	11.6585
1463	0.277978	11.6487
1464	0.287349	11.6403
1465	0.29628	11.6333
1466	0.304778	11.6278
1467	0.312847	11.6239
1468	0.320476	11.6215
1469	0.327638	11.6207
1470	0.334289	11.6213
1471	0.340375	11.6233
1472	0.345832	11.6266
1473	0.35059	11.631
1474	0.354605	11.6366
1475	0.357761	11.6431
1476	0.360037	11.6506
1477	0.361399	11.659
1478	0.361829	11.6682
1479	0.361335	11.6783
1480	0.359936	11.6891
1481	0.35769	11.7006
1482	0.354656	11.7126
1483	0.350936	11.7252
1484	0.346642	11.738
1485	0.341854	11.7508
1486	0.336757	11.7634
1487	0.331448	11.7754
1488	0.326076	11.7865
1489	0.32078	11.7965
1490	0.315691	11.8051
1491	0.310908	11.8122
1492	0.306536	11.8177
1493	0.302614	11.8215
1494	0.29925	11.8239
1495	0.29643	11.8248
1496	0.294116	11.8244
1497	0.292242	11.8229
1498	0.290666	11.8203
1499	0.289238	11.8167
1500	0.287725	11.8122
1501	0.285896	11.8068
1502	0.283492	11.8007
1503	0.280271	11.794
1504	0.275991	11.7866
1505	0.270505	11.7788
1506	0.263731	11.7706
1507	0.255667	11.7621
1508	0.246388	11.7534
1509	0.236042	11.7447
1510	0.224854	11.7359
1511	0.21307	11.7272
1512	0.200966	11.7187
1513	0.188808	11.7105
1514	0.176841	11.7027
1515	0.165268	11.6952
1516	0.154333	11.6883
1517	0.144132	11.6818
1518	0.13475	11.676
1519	0.126242	11.6708
1520	0.118632	11.6663
1521	0.111896	11.6625
1522	0.106029	11.6594

## Sheet: Fig 2d
Relative RFP%
Days	sgLuc				sgKMT-1				sgKMT-2				sgKMT-3				sgAF9-1				sgAF9-2				sgAF9-3				sgR1-1				sgR1-2				sgR1-3
3	96.5157	97.1904	103.792	102.501	97.3786	101.385	100.02	101.216	98.2664	99.4095	102.092	100.232	99.0492	98.9921	99.9593	101.999	98.7987	100.114	100.03	101.057	100.602	100.292	100.359	98.7464	99.6718	99.3319	99.9293	101.067	99.6741	99.6021	99.97	100.754	94.8711	103.788	101.733	99.6086	103.567	99.4303	98.7421	98.2604
6	94.3319	91.9477	104.077	94.4562	64.6549	56.4992	61.0836	54.9779	61.4988	60.1891	62.0881	65.3278	74.7621	63.3059	61.8682	71.7094	87.0118	83.8678	86.583	89.1636	82.0081	83.8691	81.3006	83.9999	84.538	78.8708	84.0574	85.1447	57.0054	52.3509	55.4379	57.8264	61.0063	59.5689	54.8826	56.4686	51.3923	44.88	50.6226	47.6812
9	91.0346	90.1139	106.831	92.0238	36.1809	36.9112	42.8154	44.0552	42.6931	40.9977	39.367	45.4021	50.6436	39.2313	38.648	53.3109	71.8367	68.1716	69.1532	76.4663	69.7621	70.0785	65.3806	74.9219	64.1791	55.8847	66.2567	63.0653	28.5987	24.7972	27.3377	33.0399	38.0156	35.8172	33.3088	38.7714	27.683	27.7594	26.9769	26.3066
12	83.3115	82.061	99.4147	92.2318	29.0857	24.0065	22.155	32.8081	29.5908	30.4069	27.5174	33.4939	41.9484	28.2925	29.7419	39.0555	54.4703	55.8701	52.6575	60.8994	51.4431	56.0222	52.399	64.3366	48.6272	35.421	47.5638	42.2232	16.9278	12.8625	15.8535	17.9141	26.5958	23.1291	21.994	25.0098	13.5038	13.8249	18.1605	17.0798

## Sheet: Fig 2e
Uncropped Western blot images

## Sheet: Fig 2g
	Exp. Log2 ratio to sg-Ctrl
Gene ID	sg-KMT	sg-R1
0610009B22Rik	0.614478	0.51063
0610012G03Rik	0.871049	1.05773
1110004E09Rik	0.553677	0.671113
1110004F10Rik	0.894458	0.997812
1110008F13Rik	1.09122	1.15857
1110008P14Rik	1.48072	1.20363
1110038F14Rik	0.707696	0.753072
1110059E24Rik	0.488995	0.645582
1190007I07Rik	0.646819	0.802418
1700020I14Rik	0.872429	1.01542
1700020L24Rik	1.51356	1.12703
1700123O20Rik	1.12269	1.13329
1810022K09Rik	0.559387	0.679163
1810037I17Rik	0.956116	0.912668
1810058I24Rik	0.704108	0.659129
2010107E04Rik	1.139	1.22653
2210016L21Rik	0.607249	0.643651
2310009B15Rik	0.790295	0.984786
2310011J03Rik	0.638587	0.706261
2310033P09Rik	0.89261	0.909559
2310039H08Rik	0.396262	0.581657
2410015M20Rik	0.782428	0.948312
2510002D24Rik	0.962466	0.999375
2610001J05Rik	0.745135	0.711234
2610507B11Rik	0.668711	0.740694
2810004N23Rik	0.84895	0.96427
2810474O19Rik	1.02098	1.07737
2900097C17Rik	0.645202	0.67704
4930453N24Rik	0.584724	0.744061
4930523C07Rik	1.12546	0.674761
4933434E20Rik	1.05893	1.26615
9430038I01Rik	0.620946	0.656524
9530068E07Rik	0.737373	0.829773
A430005L14Rik	0.925875	0.875365
Aamp	0.611632	0.674031
Aars	0.737373	0.875365
Aasdhppt	0.58442	0.765945
AB124611	0.857175	0.846821
Abcd2	0.438543	0.57993
Abce1	0.642115	0.890286
Abcf1	0.925126	1.02323
Abcf2	0.820536	0.92226
Abhd11	0.922287	1.05559
Abhd14a	0.760659	0.645582
Abhd17a	0.701439	0.786208
Abhd17b	0.370843	0.571419
Abhd5	1.37126	1.44236
Abracl	1.33198	1.35799
AC149090.1	0.799468	0.886307
AC160336.1	0.91025	0.974839
Acaa1a	1.23484	1.03452
Acaa2	1.12194	1.26331
Acadl	1.20464	1.02855
Acadm	0.575669	0.62005
Acads	0.644231	0.705763
Acap1	0.93739	0.80803
Acap2	1.27012	0.915155
Acat2	0.870433	0.820655
Acbd3	0.848626	0.707587
Acbd6	0.756152	0.737707
Acd	0.49805	0.547103
Acin1	0.848257	0.802418
Acly	0.958417	0.994301
Aco2	0.687858	0.78481
Acot7	0.502671	0.687787
Acp1	0.81222	0.935938
Acpp	1.40418	1.12405
Acsl1	1.39713	1.23098
Actb	1.52297	1.34727
Actg1	1.31222	1.17793
Actl6a	1.13655	1.35213
Actn4	0.913156	0.714453
Actr10	0.731114	0.70947
Actr2	1.38025	1.28926
Actr3	1.27391	1.21594
Acyp1	0.826933	0.841697
Adam10	1.03232	0.875365
Adam17	0.63647	0.776887
Adat2	0.81852	1.01463
Add3	1.31304	1.15804
Adgrg3	0.996782	0.788981
Adh5	0.906722	1.00965
Adi1	0.35281	0.517261
Adpgk	1.1561	0.875365
Adrm1	0.735331	0.748668
Adsl	0.799468	0.875365
Adss	0.717193	0.770322
Adssl1	1.82756	1.61147
Aes	1.43779	1.37297
Afg3l1	0.733061	0.857129
Agfg1	0.712677	0.726155
Aggf1	1.02974	1.02855
Ago2	1.17204	1.19269
Agpat5	0.794446	0.843183
Agps	0.633202	0.725632
Agtrap	1.18816	1.06054
Ahcyl1	0.960526	0.936914
Ahsa1	0.955042	1.09896
AI314180	1.1591	1.30575
AI413582	1.14636	1.12787
Aifm1	0.717969	0.916398
Aimp1	0.807528	0.904825
Aimp2	0.548179	0.642846
Aip	0.886142	0.838892
Ak2	0.992792	0.994965
Ak6	0.711501	0.814576
Akap13	0.843452	0.711234
Akap9	0.990774	0.933294
Akip1	0.381623	0.56534
Akirin1	0.870141	0.996304
Akirin2	0.989633	0.950592
Akr1a1	0.688351	0.685319
Akt1	0.735936	0.802418
Alas1	1.31089	1.54891
Aldh1a7	0.166879	0.328262
Aldh2	1.81802	1.47487
Aldh9a1	0.650053	0.759106
Aldoa	1.28198	1.19571
Alg5	0.591093	0.677566
Alg6	0.504519	0.919134
Alkbh1	0.693998	0.68227
Alkbh5	0.973756	0.805734
Alox5ap	1.82335	1.38408
Alyref	1.03146	1.1088
Amd1	0.823948	1.06054
Amfr	0.461144	0.527794
Ampd2	0.710506	0.664941
Anapc1	0.517455	0.62005
Anapc10	0.400033	0.572354
Anapc11	0.668995	0.661735
Anapc13	0.620946	0.516918
Anapc15	0.788438	0.863847
Anapc4	0.429886	0.395598
Anapc5	0.810016	0.942701
Ankrd11	1.245	1.19925
Ankrd12	1.17204	1.10515
Ankrd13a	1.43039	1.49281
Ankrd17	1.1925	1.35284
Anp32a	0.933144	0.971412
Anp32b	0.934315	0.999076
Anp32e	0.644331	0.754722
Anxa1	2.44497	1.42247
Anxa2	1.59023	1.3344
Anxa3	1.03087	1.01556
Ap1g1	0.760659	0.820655
Ap1s1	0.972815	1.0322
Ap2m1	0.884173	0.984786
Ap2s1	1.40388	1.1513
Ap3b1	0.878056	0.765945
Ap3d1	0.670339	0.755997
Ap3s1	1.04008	1.00808
Apbb1ip	1.86881	1.44772
Apex1	0.600987	0.831597
Aph1a	1.19823	1.38827
Api5	1.00495	0.858088
Apip	0.921717	0.923237
Aplp2	0.84895	0.745428
Apopt1	0.368687	0.563516
Appbp2	0.667517	0.547103
Aprt	1.3299	1.1907
Aqr	0.415258	0.454096
Arcn1	0.628708	0.749532
Arf1	0.780063	0.831597
Arf3	0.489965	0.444521
Arf4	0.853801	1.01084
Arf5	1.24405	1.14284
Arfgef1	1.57177	1.07597
Arglu1	0.931419	0.925867
Arhgap1	0.72185	0.875365
Arhgap15	0.677866	0.75865
Arhgap30	1.58765	1.06436
Arhgap45	1.24189	1.16996
Arhgap9	1.05561	0.787829
Arhgdia	0.758542	0.935049
Arhgdib	1.4146	1.2943
Arhgef6	1.36479	1.1398
Arid1a	0.989633	1.18311
Arid3a	0.698564	0.617905
Arid4a	0.842712	0.771155
Arl1	0.611244	0.607285
Arl2	0.504519	0.679971
Arl6ip1	1.81451	1.71563
Arl6ip4	0.64348	0.801242
Arl8b	0.563754	0.581657
Armc1	0.948051	0.992602
Arpc1a	0.915895	1.00667
Arpc1b	1.0768	1.11505
Arpc2	1.14936	1.06824
Arpc3	1.40972	1.2539
Arpc4	1.18927	1.10904
Arpc5	1.3306	1.25052
Arpc5l	0.924363	1.06436
Arpp19	0.970228	1.04593
Asah1	1.02098	0.942701
Ascc3	0.690802	0.590872
Asf1a	0.674682	0.892199
Asf1b	1.08111	1.24271
Ash1l	0.794446	0.772381
Ash2l	0.674682	0.813641
Asna1	0.620946	0.576945
Asns	1.03256	1.10415
Asnsd1	0.864889	0.840194
Asrgl1	0.827928	0.775063
Atad2	1.26684	1.21926
Atad3a	0.457539	0.708355
Atad5	0.667517	0.700292
Ate1	0.649171	0.606787
Atf1	0.837168	1.02386
Atf4	0.962739	0.996304
Atg101	0.68925	0.722176
Atg12	0.508533	0.490506
Atg3	1.11253	1.05165
Atg5	0.776183	1.12156
Atic	0.582137	0.774362
Atox1	0.778339	0.881444
Atp11b	1.07595	0.939509
Atp13a3	0.526079	0.729471
Atp1a1	1.33362	1.57168
Atp1b3	0.756778	1.05317
Atp23	0.329878	0.392091
Atp2a2	0.68994	0.794313
Atp2b1	1.12731	1.04731
Atp5a1	0.958729	1.07901
Atp5b	0.895951	0.943482
Atp5c1	1.00675	1.07382
Atp5d	0.996499	1.01509
Atp5e	0.870485	0.847755
Atp5f1	1.01631	1.04731
Atp5g1	0.797543	0.9305
Atp5g2	0.959691	0.997105
Atp5g3	0.867078	1.0179
Atp5h	1.06369	1.05536
Atp5j	0.935792	0.96244
Atp5j2	0.692305	0.746531
Atp5k	0.78227	0.849619
Atp5l	1.03771	0.972957
Atp5o.1	0.855464	0.923042
Atp6ap1	0.522159	0.547103
Atp6ap2	1.19532	1.14892
Atp6v0b	1.19045	1.09293
Atp6v0d1	1.10782	0.999707
Atp6v0e	1.18368	1.12998
Atp6v1a	1.24189	1.48582
Atp6v1c1	1.01609	0.944997
Atp6v1d	1.38419	1.33128
Atp6v1e1	1.28625	1.3068
Atp6v1f	0.964684	1.01747
Atp6v1g1	1.04456	0.962531
Atp8a1	0.63647	0.711234
Atp8b4	1.63386	1.72885
Atpif1	0.85434	0.96427
Atraid	0.680652	0.824864
Atrx	0.830084	0.778103
Atxn10	1.70113	1.86927
Atxn2l	0.97799	1.08326
Atxn7l3b	1.08894	0.926857
AU019823	0.597661	0.776887
Aup1	0.844487	0.713423
Aurkaip1	1.07193	1.03384
Avpi1	0.543328	0.74605
AY036118	1.00705	0.914645
Azin1	0.776183	0.855471
B230219D22Rik	0.620946	0.751355
B2m	1.80851	1.59207
B3gat3	0.620946	0.722176
B4galnt1	0.905546	1.11548
B930036N10Rik	1.02974	0.904544
Babam1	0.984782	0.861688
Babam2	0.554416	0.578366
Bad	0.812404	0.88266
Bag1	0.758271	0.816447
Bag2	0.316444	0.597605
Bag5	0.642115	0.586893
Bak1	1.0624	1.0395
Banf1	0.722085	0.749366
Bax	0.896034	0.968695
Baz1a	2.18148	2.19993
Baz1b	0.778955	0.730774
Baz2b	1.42698	1.35513
Bbip1	1.07254	0.974839
Bbx	0.543328	0.547103
BC003331	0.776183	0.820655
BC003965	0.54764	0.79026
BC005537	1.04785	1.24618
BC005624	0.727671	0.875365
BC018473	3.60835	2.87293
BC031181	1.09201	1.15835
BC100530	4.96717	3.82408
Bcap29	1.03491	1.13068
Bcap31	1.05647	1.11852
Bcas2	0.927837	1.01845
Bcat2	1.02456	1.23645
Bckdk	0.388091	0.387532
Bcl10	0.820536	0.859734
Bcl7b	0.417944	0.521852
Bcl7c	1.08666	1.26928
Bclaf1	0.649021	0.677477
Becn1	0.833103	0.911839
Bet1	0.668192	0.627979
Bet1l	0.419139	0.350146
Bex3	0.635969	0.794182
Bfar	0.918483	0.775063
Bhlhe40	0.574375	0.382972
Bid	0.470884	0.517925
Bin1	0.882026	0.875365
Bin2	1.41376	1.08639
Bin3	0.869324	0.908192
Birc5	1.3209	1.23489
Birc6	0.928044	1.07993
Blmh	0.618071	0.640314
Bloc1s2	0.612322	0.671721
Bloc1s6	0.488995	0.492393
Bmp2k	0.496757	0.547103
Bms1	0.812404	1.19633
Bnip2	1.37126	1.29846
Bnip3	0.928832	0.806066
Bnip3l	1.27921	1.09631
Bod1l	0.921717	1.08965
Bola1	0.826634	0.938282
Bola2	1.1583	1.12787
Bola3	0.614293	0.650271
Borcs8	0.696139	0.694137
Bphl	0.506802	0.637214
Bptf	0.914171	0.79026
Braf	0.606834	0.636629
Brcc3	0.903194	0.954944
Brd1	1.17244	1.20363
Brd2	0.906908	0.944473
Brd3	0.988339	1.02126
Brd4	0.874227	0.915678
Brd7	0.970228	1.01214
Brd8	1.45922	1.7179
Brd9	0.962466	1.0395
Bri3	1.37988	1.22186
Bri3bp	0.995731	0.934765
Brix1	0.607447	0.818276
Brk1	0.932884	1.05498
Brpf1	0.620946	0.636629
Bscl2	0.529215	0.626682
Bsg	0.794014	0.784428
Bst2	0.63573	0.703419
Btbd1	0.97454	1.02126
Btf3	0.91871	0.931036
Btg1	1.39713	1.19521
Btk	0.530391	0.638287
Bub1b	0.988339	0.824302
Bub3	2.04667	1.96381
Bud23	1.03292	1.30463
Bud31	1.03077	1.02418
Bzw1	0.851583	0.928513
Bzw2	0.587681	0.794081
C130026I21Rik	2.6235	1.94769
C1d	1.17797	1.29374
C1qbp	0.546238	0.746796
C3	2.52001	1.88933
Cab39	1.54805	1.25834
Cab39l	0.783944	0.744061
Cabin1	0.650799	0.563937
Cacybp	0.492282	0.649624
Cad	0.322414	0.395598
Calm1	1.1744	1.16715
Calm2	1.02622	1.02156
Calm3	0.957292	0.955151
Calr	0.791457	0.929856
Camp	7.47459	4.5136
Camta1	0.537784	0.765945
Cand1	0.488995	0.612756
Canx	0.834396	0.892082
Cap1	1.25742	1.11974
Capg	0.915895	0.62005
Capns1	1.166	0.977491
Caprin1	0.929321	1.11491
Capza1	1.20408	1.2906
Capza2	0.952012	0.902162
Capzb	1.84343	1.69602
Card19	0.908134	0.84801
Carhsp1	1.42101	1.37197
Carnmt1	1.043	1.1284
Cars	0.768421	0.798771
Cars2	0.329878	0.346499
Casp3	1.40907	1.47297
Casp8ap2	0.861971	0.829293
Cast	0.991125	0.858531
Cbl	1.05216	0.857129
Cbx1	0.653129	0.675206
Cbx3	0.855162	0.934875
Cbx4	0.745135	1.00667
Cbx5	1.54042	1.57397
Ccar1	0.690394	0.757306
Ccdc107	0.881522	0.906628
Ccdc115	0.904253	1.05591
Ccdc12	1.04138	1.01214
Ccdc124	0.762322	0.851918
Ccdc127	0.548872	0.508025
Ccdc25	1.43594	1.3787
Ccdc34	1.31466	1.2344
Ccdc47	1.51654	1.4393
Ccdc50	0.58442	0.572849
Ccdc58	0.931419	1.01845
Ccdc59	1.041	1.2165
Ccdc88b	0.752897	0.656524
Ccl9	0.530809	0.861247
Ccna2	1.12362	1.13068
Ccnb1	1.60842	1.55013
Ccnb2	1.30264	1.35111
Ccnd2	1.17536	0.953523
Ccnd3	1.80884	1.70791
Ccne1	0.692594	0.841697
Ccng1	0.702876	0.601814
Ccnh	0.776183	0.85105
Ccni	1.56271	1.41517
Ccnk	0.776183	0.678408
Ccnl1	0.861971	0.742909
Ccnl2	0.822753	0.795124
Ccny	0.46571	0.583577
Ccr1	0.983165	0.893602
Ccs	0.55303	0.506071
Cct2	0.780923	0.805202
Cct3	0.528023	0.681182
Cct4	0.842712	0.984786
Cct5	0.763927	0.853289
Cct7	0.928508	0.957431
Cct8	0.649694	0.811537
Ccz1	0.739221	0.797208
Cd164	0.938475	0.994733
Cd177	3.73214	2.35254
Cd2bp2	0.470884	0.554398
Cd320	0.48727	0.461998
Cd37	1.26518	1.07232
Cd3eap	1.03187	1.30661
Cd47	1.32142	1.13815
Cd52	2.37862	1.44188
Cd53	1.67505	1.40835
Cd63	1.64939	1.32946
Cd81	0.827189	0.950397
Cd82	0.595073	0.528867
Cdc123	1.04397	1.09968
Cdc20	1.1829	1.05044
Cdc25a	1.51614	1.13797
Cdc26	0.895595	0.829072
Cdc34	0.77828	0.869451
Cdc37	0.824047	0.831597
Cdc37l1	0.620946	0.57993
Cdc40	1.88871	1.79632
Cdc42	1.19042	1.13913
Cdc42se1	1.16427	0.875365
Cdc45	0.745998	0.68084
Cdc5l	1.3816	1.55924
Cdc6	0.470561	0.67704
Cdca3	1.16427	1.11787
Cdca7	1.14972	1.15576
Cdca7l	0.609005	0.715443
Cdca8	1.06188	1.0523
Cdipt	0.861563	0.919134
Cdk1	1.39402	1.31742
Cdk11b	0.781034	0.868527
Cdk12	1.10457	1.12787
Cdk13	0.691508	0.586893
Cdk2ap1	0.540651	0.762172
Cdk2ap2	1.11968	0.94288
Cdk4	0.579785	0.68305
Cdk5rap3	1.34068	1.61147
Cdk6	0.793647	0.891778
Cdk7	0.525416	0.580771
Cdk9	0.825576	0.944997
Cdkn1a	0.994111	0.820655
Cdkn2a	1.00904	1.14892
Cdkn2aipnl	0.633882	0.770504
Cdkn2d	2.56846	1.93973
Cdkn3	1.53943	0.90576
Cdt1	0.47388	0.460719
Cdv3	0.62957	0.787559
Ceacam10	1.73347	0.984786
Cebpb	1.21084	1.09421
Cebpd	3.68985	2.78602
Cebpe	2.2404	1.91208
Cebpz	0.648975	0.632208
Cebpzos	0.764241	0.866948
Celf2	1.03388	1.08545
Cenpa	0.860379	0.83271
Cenpe	1.26037	1.30263
Cenpf	1.30226	1.11447
Cenph	0.607249	0.656524
Cenpk	0.620946	0.627345
Cenpm	0.802055	0.884484
Cenpq	0.839688	1.04447
Cenps	0.782651	0.7933
Cenpv	0.416972	0.636167
Cenpw	0.895844	0.806977
Cenpx	0.978258	1.04893
Cep164	0.589899	0.886307
Cep295	0.698564	0.776887
Cep57	0.639209	0.650088
Cep83	0.917307	0.89526
Cers2	1.08666	1.17627
Cers6	0.765833	0.656524
Cetn2	0.805751	0.958733
Cetn3	0.84783	0.897811
Cfdp1	0.763246	0.82795
Cfl1	1.14397	1.02296
Cggbp1	1.00605	1.06896
Chaf1a	1.10782	1.43242
Chchd1	0.730783	0.823752
Chchd10	0.609627	0.686159
Chchd2	0.938208	1.0448
Chchd3	1.0136	0.952603
Chchd4	0.516716	0.656524
Chchd7	0.915895	1.06138
Chd1	0.849489	0.759866
Chd2	1.02315	0.755997
Chd4	0.864052	0.815494
Chd7	1.2598	1.27096
Chd8	0.746329	0.765945
Chek1	0.346695	0.38662
Chic2	1.17839	1.134
Chid1	0.277208	0.492393
Chil3	3.74064	2.10009
Chmp1a	0.646819	0.773239
Chmp2a	1.05656	0.946824
Chmp3	1.29129	1.01463
Chmp4b	1.05481	1.00162
Chmp5	1.30757	1.21204
Chpt1	0.704108	0.805023
Chrac1	0.769714	0.770504
Chst12	1.16427	1.01463
Chtf8	0.417944	0.471351
Chtop	0.730905	0.84801
Churc1	1.08666	1.05044
Ciapin1	0.689433	0.753072
Cib1	0.857329	0.681392
Cinp	0.931419	1.18721
Cir1	0.75955	0.758129
Cirbp	1.07113	1.0395
Cisd1	0.589899	0.755003
Cisd2	0.870839	0.955429
Cish	0.877086	0.798771
Cited2	1.32727	1.39661
Cited4	0.460165	0.672156
Ckap4	1.7076	1.28926
Ckap5	0.885761	0.785254
Cklf	1.15457	1.23782
Cks1b	0.991999	1.07953
Cks2	1.15344	1.10566
Clcc1	0.52963	0.450556
Clec12a	1.67138	1.6486
Clec4d	0.456395	0.63464
Clic1	1.38429	1.20104
Clic4	0.531386	0.732277
Clint1	1.24432	1.24808
Clip1	0.598769	0.703419
Clk1	1.39007	1.47221
Clk3	0.627414	0.711234
Cln5	0.34152	0.481451
Clns1a	0.62957	0.668682
Clpp	0.529829	0.685069
Clptm1l	0.802055	0.739892
Clspn	1.39007	1.34289
Clta	1.21526	1.23474
Cltb	0.860269	0.720353
Cltc	1.26232	1.30153
Cmas	1.09183	0.984786
Cmc1	1.22637	1.22551
Cmc2	1.10144	1.10984
Cmpk1	0.778955	0.941799
Cmss1	0.534196	0.572849
Cmtm7	0.725774	0.899188
Cnbp	0.703881	0.99378
Cnih1	0.691172	0.963944
Cnih4	1.2071	1.27154
Cnn2	2.15697	1.8256
Cnot1	1.03676	0.97697
Cnot11	0.46571	0.514277
Cnot2	0.504519	0.531472
Cnot3	1.17839	0.845523
Cnot6l	0.935985	0.708016
Cnot8	0.531386	0.563937
Cnpy2	0.846409	0.885786
Cnpy3	0.55303	0.67704
Coa3	0.91615	0.999136
Cog2	0.395853	0.426741
Colgalt1	0.683041	0.853481
Commd1	0.661007	0.70241
Commd2	0.881195	0.811
Commd3	1.11819	1.16943
Commd4	0.706326	0.667466
Commd6	0.935985	1.04271
Commd7	0.532743	0.616735
Commd8	1.09183	1.03585
Comt	0.987869	1.1141
Comtd1	0.693713	0.800139
Cop1	0.716476	0.765945
Copa	0.796608	0.858088
Copb1	0.633365	0.63464
Copb2	0.705217	0.797208
Cope	1.12452	1.12089
Copg1	0.626917	0.791196
Cops2	1.22995	1.11104
Cops3	0.756778	0.828471
Cops4	1.26776	1.62307
Cops5	0.978544	1.06294
Cops6	0.985752	0.93737
Cops8	0.672692	0.646103
Cops9	0.910721	1.01032
Copz1	1.86989	2.00936
Coq2	0.536272	0.765945
Coq7	0.624321	0.7374
Coro1a	1.90305	1.54244
Coro1c	0.527804	0.700292
Cotl1	2.19334	1.66602
Cox14	0.821251	0.836539
Cox17	1.07254	1.06934
Cox19	0.763246	0.863208
Cox20	0.730525	0.746635
Cox4i1	1.01004	1.05114
Cox5a	0.919543	1.02066
Cox5b	0.91471	0.928556
Cox6a1	1.02986	1.00881
Cox6b1	1.09471	1.09627
Cox6c	0.993021	0.974365
Cox7a2	0.776659	0.822333
Cox7a2l	1.20426	1.1025
Cox7b	0.844885	0.910853
Cox7c	0.967047	1.05026
Cox8a	0.983589	0.97492
Cpd	1.03491	0.796339
Cpsf2	0.710207	0.941018
Cpsf6	0.881195	0.952603
Cr1l	0.838277	0.765945
Crebbp	0.799468	0.798771
Creg1	0.694532	0.869681
Creld2	0.403615	0.536161
Crip1	0.739656	0.708016
Cript	1.26906	1.23645
Crlf3	1.16427	1.15986
Crls1	0.677004	0.832813
Cs	0.776183	0.68227
Csde1	0.768962	0.810476
Csf2rb	1.34538	1.02126
Csk	0.625258	0.662603
Csnk1a1	0.773595	0.806066
Csnk1d	0.895595	0.866948
Csnk1g2	1.12546	1.02386
Csnk2a1	1.29364	1.25834
Csnk2a2	0.880967	0.919134
Csnk2b	1.34638	1.48139
Cst3	1.1384	1.10463
Cstb	1.06524	1.09421
Cstf3	0.626917	0.673358
Ctcf	1.17813	1.14501
Ctnnb1	0.648889	0.866612
Ctnnbl1	0.837168	1.00042
Ctps	0.471254	0.625261
Ctr9	0.846039	0.886307
Ctsa	1.01551	1.16715
Ctsb	0.782651	0.816096
Ctsc	0.705032	0.930076
Ctsd	1.65096	1.62357
Ctsg	0.650142	0.807304
Ctsz	0.757868	0.854465
Cuedc2	1.05193	0.958871
Cul1	0.661442	0.823034
Cul3	1.08277	1.08326
Cul5	1.00128	1.31305
Cuta	0.850015	0.979448
Cux1	1.02013	1.03168
Cwc15	1.01108	0.875365
Cwc22	0.642115	0.467525
Cyb561d2	0.566613	0.57993
Cyb5a	0.793162	0.854849
Cyb5b	0.672692	0.905207
Cyb5r1	0.606834	0.795787
Cyb5r4	1.5191	1.30523
Cyba	1.42662	1.33894
Cyc1	0.723513	0.812839
Cycs	0.6807	0.88405
Cyfip1	0.654904	0.697557
Cyfip2	0.996101	0.869286
Cyp11a1	0.984526	1.05965
Cyp51	1.08257	1.11724
Cyth2	0.431752	0.424005
Cyth4	0.576593	0.382972
Cytip	1.1678	1.31802
D16Ertd472e	0.508047	0.571972
D5Ertd605e	0.419139	0.558045
D8Ertd738e	0.79628	0.868527
Dad1	0.872281	0.894905
Dap	0.754449	0.888496
Dap3	0.667218	0.749111
Dars	0.884173	1.07042
Dazap1	0.808143	0.926857
Dazap2	1.2014	1.13227
Dbf4	1.20863	1.2896
Dbi	1.13661	1.08933
Dbnl	0.70927	0.720667
Dcaf1	0.575669	0.7933
Dcaf13	0.812006	0.83328
Dcaf8	0.89261	1.1708
Dcps	0.973756	0.875365
Dctn1	1.00198	0.825629
Dctn2	1.57028	1.3888
Dctn3	0.856477	0.78481
Dctpp1	0.569718	0.735307
Dcun1d5	0.58442	0.692998
Dcxr	0.493934	0.636629
Dda1	1.27294	1.5866
Ddb1	0.654581	0.623698
Ddost	0.634484	0.698511
Ddrgk1	1.26407	1.39121
Ddt	0.700117	0.860046
Ddx1	0.781932	0.822681
Ddx10	0.65677	0.80803
Ddx18	0.666942	0.830787
Ddx19a	0.366923	0.606787
Ddx21	0.55842	0.665642
Ddx24	0.750838	0.8642
Ddx27	0.573181	0.711234
Ddx39	0.83908	0.984786
Ddx39b	0.747586	0.873446
Ddx3x	0.925448	1.13208
Ddx3y	0.393635	0.31263
Ddx42	0.940551	1.12639
Ddx46	0.898738	0.823535
Ddx49	0.579152	0.72386
Ddx5	0.856905	0.850563
Ddx50	0.817275	1.02341
Ddx52	0.645202	0.704396
Ddx54	0.650053	0.772783
Ddx56	0.585122	0.841697
Ddx6	0.730097	0.776203
Def6	1.69208	1.41153
Dek	1.08556	1.15431
Denr	0.706525	0.953924
Dera	0.952117	0.919134
Derl1	0.806759	0.948312
Derl2	0.991125	0.892199
Desi2	1.01609	1.08426
Dgcr6	0.659755	0.711234
Dhcr24	0.776183	0.715443
Dhfr	0.914787	1.05513
Dhps	0.460165	0.633077
Dhrs7	2.70694	2.35254
Dhx15	1.12546	1.11765
Dhx29	0.437485	0.557051
Dhx36	1.0306	1.05773
Dhx38	0.834396	0.875365
Dhx9	1.09151	1.02582
Diaph1	1.35278	1.19581
Diaph3	0.592721	0.427735
Dirc2	0.411377	0.426741
Dkc1	1.29273	1.26913
Dlat	0.496757	0.539809
Dld	0.776183	0.79026
Dlgap5	0.713118	0.67704
Dlst	1.19532	1.14892
Dmac1	0.667032	0.748848
Dnaja1	0.951132	1.09768
Dnaja2	0.864052	0.929043
Dnajb1	0.666223	0.656524
Dnajb11	0.907898	1.02458
Dnajb6	0.647257	0.702889
Dnajc10	0.371112	0.321423
Dnajc15	0.728006	0.747079
Dnajc19	0.74465	0.861688
Dnajc2	0.617129	0.726481
Dnajc21	0.853801	0.955991
Dnajc24	0.667517	0.656524
Dnajc25	0.336346	0.465038
Dnajc3	0.513143	0.573445
Dnajc5	1.11488	0.984786
Dnajc7	1.00386	0.955607
Dnajc8	0.820772	0.94288
Dnajc9	1.0168	1.15439
Dnmt1	1.28458	1.38417
Dnph1	0.601541	0.7933
Dnttip1	1.29622	1.25834
Dnttip2	0.711947	0.777264
Dock2	1.00904	0.92226
Dohh	0.770212	0.984786
Dok2	0.794094	0.909033
Dph3	0.687476	0.805023
Dpm2	0.989633	1.10333
Dpm3	0.998453	1.01463
Dpp3	0.669457	0.697557
Dpp8	0.620946	0.427735
Dpy30	0.785391	0.817873
Drap1	0.836059	0.906628
Drg1	0.862932	1.12639
Dstn	1.45264	1.32764
Dtd2	0.706326	0.897249
Dtl	1.08666	1.01214
Dtnbp1	0.425607	0.590872
Dtymk	0.900203	1.06685
Dus1l	0.625797	0.73859
Dusp11	1.20567	1.29846
Dut	0.670913	0.852797
Dync1i2	0.910721	0.787829
Dync1li1	0.782651	0.729471
Dynll1	0.736684	0.80544
Dynll2	0.74824	0.989163
Dynlrb1	1.34538	1.27202
Dynlt3	0.570722	0.527794
E2f4	0.67916	0.820655
E2f8	0.667517	0.590872
Ebna1bp2	0.600872	0.745192
Ebp	0.814992	0.887991
Ebpl	0.609858	0.661735
Ech1	0.96889	0.981013
Echs1	0.633533	0.757073
Eci1	0.834396	1.02126
Eci2	0.914787	0.797208
Edem1	0.945531	0.845523
Edem2	0.638587	0.616735
Edf1	1.19966	1.2519
Eef1a1	1.0109	1.03138
Eef1akmt1	0.672692	0.629169
Eef1b2	0.976614	1.02264
Eef1d	0.917948	1.00197
Eef1e1	0.617712	0.747708
Eef1g	0.871882	1.0569
Eef2	0.867053	0.934079
Efcab14	0.55109	0.68935
Efhd2	1.05989	0.947055
Eftud2	0.710506	0.698609
Egln1	0.881743	0.967279
Egln2	0.884848	0.908192
Egln3	0.628457	0.81889
Ehd1	1.04432	1.01463
Ehd4	0.423666	0.528867
Eid1	1.29234	1.35135
Eif1	1.02751	1.0451
Eif1a	0.562732	0.781576
Eif1ad	0.573005	0.633996
Eif1ax	0.825464	0.941365
Eif1b	1.16427	1.16455
Eif2a	0.898154	1.21144
Eif2ak2	0.564888	0.522788
Eif2b1	0.471254	0.562735
Eif2b2	0.788124	0.934284
Eif2b5	0.381623	0.419446
Eif2s1	0.649283	0.930944
Eif2s2	0.721393	0.890652
Eif2s3x	0.756778	0.813816
Eif2s3y	1.17839	1.06436
Eif3a	0.785273	0.918739
Eif3b	0.651385	0.791691
Eif3c	0.848167	0.870071
Eif3d	0.746086	0.866433
Eif3e	0.853801	0.87875
Eif3f	0.934348	0.992356
Eif3g	0.791706	0.968373
Eif3h	1.02064	1.06046
Eif3i	1.01619	1.1086
Eif3j1	0.338698	0.44763
Eif3j2	0.506071	0.485828
Eif3k	1.25298	1.21256
Eif3l	0.768421	0.820655
Eif3m	0.86364	0.97708
Eif4a1	0.714273	0.885352
Eif4a2	1.01817	1.02341
Eif4a3	0.665299	0.656524
Eif4b	0.899359	0.944348
Eif4e	0.514732	0.714114
Eif4e2	0.969052	1.04115
Eif4ebp1	0.869324	1.05482
Eif4ebp2	1.10492	0.901111
Eif4g1	0.660547	0.768178
Eif4g2	0.816885	0.815317
Eif4g3	0.841859	0.791196
Eif4h	0.890846	0.969865
Eif5	1.0299	1.08715
Eif5a	0.876063	0.969801
Eif5b	0.715813	0.822681
Eif6	0.786631	0.913242
Elac2	0.357044	0.328262
Elane	1.28954	1.28827
Elavl1	0.871713	0.871157
Elavl2	0.949331	1.41405
Elf1	0.394841	0.566133
Elmo1	0.663283	0.626682
Eloa	1.02013	1.07076
Elob	0.85014	0.869172
Eloc	1.05561	1.3094
Elof1	1.23039	1.20768
Elovl1	1.01874	1.07369
Emb	0.832779	0.939194
Emc10	0.951845	1.06541
Emc2	1.25052	1.28873
Emc3	0.831624	0.851918
Emc4	1.04785	1.12156
Emc6	0.749185	0.868229
Emc7	0.802055	0.859155
Emc8	0.606019	0.660733
Emd	0.580289	0.562735
Emg1	0.733735	0.836042
Emilin2	1.19222	1.11171
Emp3	0.894932	0.865078
Endog	0.598117	0.804564
Eno1	1.15769	1.14394
Eny2	0.740748	0.715992
Ep400	0.853801	0.920957
Epn1	0.703739	0.744061
Eprs	0.634038	0.788356
Erbin	0.4269	0.640892
Erc2	0.690802	0.711234
Erg28	0.794918	0.943282
Ergic2	0.797351	0.805734
Ergic3	0.96838	0.870155
Erh	0.696281	0.835137
Eri1	0.67916	0.700292
Erlec1	0.548872	0.531472
Ero1l	0.759441	0.813146
Erp29	0.750734	0.847562
Erp44	0.705956	0.797208
Esco2	1.35479	1.14394
Esd	1.08277	1.18174
Esf1	0.524396	0.563116
Etf1	0.970228	1.07369
Etfa	0.895844	0.852569
Etfb	0.978852	1.04384
Etfrf1	0.388091	0.414235
Ethe1	2.20658	1.75855
Ewsr1	0.676734	0.786461
Exoc3	0.93627	0.84801
Exosc1	0.62649	0.875365
Exosc10	0.644231	0.601814
Exosc3	0.628708	0.765945
Exosc4	0.796431	0.918182
Exosc5	0.73509	0.907548
Exosc7	0.692096	0.765945
Exosc8	0.861886	0.982506
Ezh2	0.712862	0.930076
Ezr	1.02359	1.28569
F10	1.71019	1.69237
F630028O10Rik	2.22506	1.53189
Faap24	0.692096	0.729471
Fabp5	0.56676	0.567749
Faf1	1.04432	1.10415
Fam103a1	0.84992	0.897249
Fam104a	0.707696	0.720889
Fam107b	1.32679	1.18995
Fam111a	1.07471	1.14471
Fam114a2	0.560201	0.60895
Fam120a	0.63153	0.621708
Fam133b	0.583985	0.739892
Fam136a	0.463816	0.603148
Fam162a	1.15467	1.0378
Fam168b	0.520042	0.393914
Fam173a	1.06663	1.02361
Fam207a	0.532979	0.612756
Fam220a	0.373979	0.338209
Fam32a	0.946943	0.92351
Fam46a	0.758271	0.770153
Fam49b	1.20308	1.1165
Fam76a	0.670339	0.676419
Fam96a	0.67117	0.691925
Fam96b	0.543328	0.711234
Farsa	0.601541	0.744061
Fasn	1.36941	1.25834
Fau	1.06094	1.05042
Fbl	0.719262	0.819439
Fbxo22	0.970228	0.975668
Fbxo5	1.13688	1.19719
Fbxo9	0.716827	0.708016
Fbxw2	1.10218	1.21457
Fcer1g	1.56321	1.29658
Fcf1	1.26577	1.53189
Fcgr2b	1.21084	0.919134
Fcgr3	1.16427	1.07457
Fdps	1.58009	1.42318
Fdx1	0.629116	0.627729
Fem1c	0.413964	0.665642
Fen1	0.474665	0.593397
Fermt3	1.22326	1.15986
Fgfr1op2	1.02695	1.13629
Fh1	0.617712	0.592695
Fignl1	0.846745	0.726155
Fip1l1	0.813304	0.861093
Fis1	1.06351	1.16715
Fkbp11	0.441895	0.608031
Fkbp1a	0.719909	0.839804
Fkbp2	0.972604	1.00488
Fkbp3	0.699613	0.891631
Fkbp4	0.600463	0.714274
Fkbp8	1.02907	0.963608
Flad1	0.508047	0.44763
Fli1	0.948668	0.954391
Flii	0.996101	0.875365
Flna	1.64723	1.50757
Flot1	1.03889	0.900616
Fmc1	1.09774	1.21144
Fmr1	1.28717	1.24922
Fnbp4	0.680652	0.664941
Fndc3a	0.931419	0.923237
Fndc3b	0.298532	0.521852
Fnta	1.01609	1.42247
Fopnl	1.00349	0.859734
Foxc1	0.223152	0.410328
Foxp1	0.576166	0.774362
Frg1	1.31175	1.10515
Frrs1	1.10077	1.07431
Fth1	0.765871	0.810538
Ftl1	1.06652	1.04344
Ftsj3	0.484338	0.630263
Fubp1	0.69519	0.768323
Fuca1	1.4796	1.39511
Fuca2	0.82146	0.56534
Fundc2	0.938268	1.02984
Fus	1.21036	1.31989
Fut8	0.623821	0.94426
Fxn	0.451597	0.676419
Fxr1	0.769714	0.806977
Fxyd5	1.62783	1.47414
Fyttd1	0.489965	0.533426
G3bp1	0.723856	0.822499
G3bp2	0.581274	0.768376
Gabarap	1.69267	1.44982
Gabarapl2	1.07372	1.03494
Gadd45b	0.919	0.796582
Gadd45gip1	0.576593	0.726866
Galk1	0.677667	0.839593
Galnt1	0.831624	1.08639
Ganab	0.756778	0.975668
Gapdh	1.06315	1.05643
Gapvd1	1.00904	1.25413
Gar1	0.720741	0.794081
Gars	0.584334	0.629685
Gart	0.749016	0.957431
Gatad1	0.879674	0.979576
Gatad2a	0.881522	0.672156
Gatm	0.820054	0.927697
Gbe1	0.868175	0.919944
Gbf1	0.874969	0.974839
Gcat	0.822753	0.736766
Gcc2	0.650799	0.715443
Gclm	1.26992	1.41031
Gcn1l1	0.519445	0.673358
Gcsh	0.504519	0.765945
Gda	1.38025	1.4415
Gdi2	1.0044	1.04685
Gdpd3	1.72551	1.17838
Gemin2	0.358238	0.412432
Gemin7	0.781727	0.758129
Get4	0.620946	0.820655
Gfer	0.535566	0.711234
Gfi1	0.869324	1.11609
Ggct	0.614478	0.638287
Ggnbp2	1.25953	1.04447
Ghitm	0.83224	0.896642
Gimap9	0.537357	0.656524
Gins2	0.745135	0.853481
Gins4	0.853801	1.01214
Git2	0.684011	0.718073
Gla	0.550384	0.696313
Glg1	0.786532	0.751355
Glipr1	0.997949	1.00563
Glipr2	1.65327	1.33493
Glmp	1.28458	1.18174
Glo1	0.82853	0.964429
Glod4	0.983165	1.07232
Glod5	0.846745	0.935049
Glrx	0.942507	0.88926
Glrx2	0.771617	0.68227
Glrx3	0.733215	0.869504
Glrx5	0.641539	0.810606
Glud1	0.742918	0.605722
Glyr1	1.33145	1.3383
Gm10036	1.00904	1.01546
Gm10073	1.07113	1.12703
Gm10076	0.84204	0.931734
Gm11808	0.83746	1.01358
Gm16286	1.0706	1.27154
Gm17018	1.08666	1.09421
Gm20342	0.724437	0.784181
Gm26917	1.36708	1.14009
Gm42418	1.32372	1.2401
Gm47283	0.550077	0.780217
Gm5483	3.86223	2.57476
Gm8797	0.846745	0.802418
Gmfb	0.742918	0.890997
Gmfg	1.37153	1.24786
Gmnn	0.913995	1.02721
Gmppb	0.500991	0.825629
Gmps	0.652363	0.836287
Gnai2	1.72626	1.3625
Gnai3	0.867732	1.02407
Gnas	0.782817	0.846374
Gnb1	1.41051	1.45265
Gnb2	1.18309	1.21855
Gng12	0.791994	0.903734
Gng5	1.24131	1.22404
Gnl2	0.56124	0.648107
Gnl3	0.700782	0.909755
Gnpnat1	0.487886	0.593998
Golga4	0.745135	0.864423
Golga7	1.00904	1.04861
Golgb1	0.698564	0.753787
Gon4l	0.751486	0.825629
Gorasp2	0.478646	0.615491
Got1	0.733845	0.676419
Got2	0.972076	1.16194
Gpatch11	0.726789	0.755997
Gpatch4	0.682394	0.756826
Gpatch8	0.633882	0.829773
Gpbp1	0.703415	1.04634
Gpbp1l1	0.529215	0.437683
Gpd2	0.726285	0.781576
Gpi1	1.73252	1.5069
Gpr108	0.628708	0.57993
Gpr141	1.18645	0.953523
Gpr89	0.397223	0.53423
Gpsm3	1.77296	1.49158
Gpx1	1.12852	1.14134
Gpx4	0.89508	0.943505
Grb2	1.24189	1.16715
Grhpr	1.04629	1.05482
Grina	0.970228	0.820655
Gripap1	0.692594	0.631273
Grk2	1.65281	1.45465
Grk6	1.22896	1.21275
Grn	2.19448	1.81041
Grpel1	0.695933	0.89762
Gsdmd	0.675279	0.722176
Gsk3b	0.94336	0.892199
Gsn	2.35677	1.74078
Gspt1	0.814992	0.913242
Gsr	1.36418	1.29343
Gstm1	1.02348	1.10947
Gstm5	0.733845	0.676419
Gsto1	1.17653	1.23818
Gtf2a2	0.844845	0.955327
Gtf2b	1.43594	1.25834
Gtf2e2	0.81068	0.772024
Gtf2f1	0.668192	0.823034
Gtf2f2	0.489332	0.618465
Gtf2h1	0.881522	1.02386
Gtf2h5	0.608203	0.712051
Gtf2i	0.634643	0.68227
Gtf3a	0.601541	0.694137
Gtf3c1	0.55109	0.437683
Gtf3c6	0.931419	0.905207
Gtpbp4	0.526587	0.671543
Guf1	0.403615	0.525219
Guk1	0.480083	0.551156
Gusb	0.631652	0.599927
Gyg	1.39713	1.1518
H13	0.772302	0.880836
H1f0	1.44531	1.31305
H2-D1	1.08068	1.12787
H2-DMb1	0.0917307	0.169105
H2-K1	1.02334	1.11724
H2afj	1.12273	1.06647
H2afv	0.985832	0.870853
H2afx	1.35056	1.2005
H2afy	0.662286	0.828981
H2afz	1.34261	1.28993
H3f3a	1.37301	1.20161
H3f3b	1.13452	1.16075
Hacd1	0.534704	0.733524
Hadh	0.770638	0.890997
Hadha	0.706881	0.687787
Hadhb	0.715197	0.77376
Hars	0.522902	0.708355
Hat1	0.796213	0.93537
Haus1	0.75955	0.742497
Hax1	0.562732	0.629169
Hbs1l	0.38421	0.388443
Hcfc1r1	1.5459	1.29481
Hcls1	0.986861	0.833681
Hcst	0.980812	0.925102
Hdac1	1.11438	1.25052
Hdac2	0.63573	0.734682
Hdac3	0.569201	0.784181
Hddc2	0.7523	0.993203
Hdgf	0.769008	0.892836
Hdgfl2	0.877086	0.875365
Hdlbp	0.940043	1.00181
Heatr1	0.346297	0.353513
Heatr3	0.333758	0.284494
Hebp1	0.742225	1.05317
Hectd1	0.848051	0.871313
Heg1	0.479822	0.686366
Hells	1.41376	1.40684
Herpud1	0.520042	0.532514
Hes6	0.782651	0.838892
Hexa	0.983165	0.969589
Hhex	0.717969	0.499232
Hibadh	0.46571	0.692998
Hif1a	0.825576	0.920128
Higd1a	0.692018	0.814723
Higd2a	1.59506	1.5866
Hikeshi	0.569201	0.629169
Hint1	0.691288	0.784751
Hint2	0.698564	0.792357
Hint3	1.33503	1.26928
Hipk1	1.26472	1.19719
Hirip3	1.03726	0.974839
Hist1h1a	0.574375	0.554398
Hist1h1b	1.69363	1.72447
Hist1h1c	1.15319	1.2896
Hist1h1d	1.10077	1.42247
Hist1h1e	1.51481	1.4613
Hist1h2ae	2.26756	1.94612
Hist1h2ap	1.31434	1.33493
Hist1h3d	0.973756	0.994733
Hist1h3e	0.865742	0.841697
Hjurp	1.27294	1.21822
Hk1	0.765833	0.700292
Hk3	1.42041	1.15986
Hltf	0.628708	0.601814
Hmbs	1.05083	1.37197
Hmgb1	0.858901	0.972593
Hmgb2	1.38549	1.30499
Hmgb3	1.00041	0.992891
Hmgcr	0.697332	0.791997
Hmgcs1	1.03726	0.820655
Hmgn2	1.97235	1.76854
Hmgn5	0.871327	0.81889
Hmmr	1.20031	1.0903
Hmox2	0.824694	0.820655
Hnrnpa0	0.783357	0.910306
Hnrnpa1	0.896992	0.962725
Hnrnpa2b1	0.878312	0.870326
Hnrnpa3	0.826546	0.877036
Hnrnpab	0.954335	1.04523
Hnrnpc	1.10418	1.19127
Hnrnpd	1.17521	1.18051
Hnrnpdl	0.783239	0.842208
Hnrnpf	0.841382	0.939142
Hnrnph1	1.60259	1.7636
Hnrnph2	0.787271	0.742497
Hnrnph3	0.587681	0.648708
Hnrnpk	0.776863	0.815856
Hnrnpl	0.819304	0.699077
Hnrnpll	0.905546	0.948312
Hnrnpm	0.8142	0.884298
Hnrnpr	0.639763	0.76926
Hnrnpu	0.802444	0.949409
Hnrnpul1	0.850567	0.747708
Hnrnpul2	0.847333	0.878405
Hoxa10	0.259723	0.475559
Hoxa11	0.250767	0.412432
Hoxa7	0.373979	0.397893
Hoxa9	0.300771	0.492393
Hp	2.17331	1.85693
Hp1bp3	0.713427	0.772929
Hpf1	1.03491	1.13797
Hpgd	0.223864	0.36037
Hprt	0.823511	0.93141
Hps1	0.297537	0.310025
Hras	0.514643	0.594678
Hsbp1	0.796729	0.862492
Hsd17b10	0.734786	0.787829
Hsd17b12	0.800065	0.938493
Hsp90aa1	0.792733	0.890451
Hsp90ab1	0.822225	0.887523
Hsp90b1	0.765311	0.757034
Hspa14	0.945793	1.01721
Hspa4	0.758785	0.884798
Hspa5	0.603768	0.748904
Hspa8	0.993348	1.11865
Hspa9	0.791429	1.018
Hspd1	0.598716	0.764882
Hspe1	0.568836	0.778274
Htatip2	0.724437	0.717313
Htatsf1	0.830515	1.02855
Htra2	0.918483	0.84801
Huwe1	0.975772	1.21926
Hyou1	0.566613	0.57993
Hypk	0.734388	0.770153
Iah1	0.835889	0.799613
Iars	0.688215	0.627345
Ica1	0.945531	0.815681
Id1	1.23358	1.26615
Ide	0.425213	0.547103
Idh1	0.874499	0.780534
Idh2	0.586222	0.688198
Idh3a	0.707189	0.806471
Idh3b	0.961272	0.91745
Idh3g	1.67434	1.71165
Idi1	0.923103	0.980878
Idnk	0.776183	0.686366
Ier2	0.627414	0.832053
Ier3	1.51151	1.14028
Ier3ip1	1.14164	1.24466
Ifi27	1.22526	1.00042
Ifitm1	0.764475	0.807512
Ifitm2	1.40947	1.27392
Ifitm6	5.16514	3.29257
Ifnar2	0.904024	0.868929
Ifngr1	0.647897	0.772024
Ifrd1	0.973756	0.964891
Ifrd2	0.66274	0.866948
Ift20	0.723336	0.689117
Ift27	0.615771	0.554398
Ift52	0.724437	0.829773
Igbp1	0.89261	1.05773
Igf2bp3	0.739656	0.746635
Igsf6	3.27631	2.30935
Ik	0.776183	0.815681
Ikzf1	1.18091	1.0395
Ilf2	0.97454	1.11852
Ilkap	0.76879	0.984786
Immp1l	1.00904	0.97697
Immt	0.836274	0.875365
Imp3	0.922287	0.946167
Imp4	0.489592	0.542895
Impa1	0.822753	0.919134
Impa2	0.677152	0.762172
Impad1	0.657168	0.707587
Impdh1	0.375155	0.556222
Impdh2	0.994353	1.17405
Incenp	2.24317	2.22124
Ing1	1.03889	0.900616
Ing2	1.07113	0.984786
Ino80d	1.12845	0.951118
Ino80e	0.730905	0.829773
Insig1	0.853801	0.757528
Ints11	0.755484	0.729471
Ipo5	0.626121	0.88266
Ipo7	0.614478	0.866247
Iqcg	0.698564	0.645582
Iqgap1	1.04961	0.84801
Irak1	0.901566	0.984786
Irf2bp2	1.14099	1.08326
Irf3	0.413964	0.492393
Isca2	0.899078	1.11244
Iscu	0.605422	0.709046
Isoc2b	0.529215	0.676419
Isy1	0.584724	0.685703
Isyna1	0.692594	1.00162
Itga6	0.421356	0.711234
Itgb1	0.80723	0.891778
Itgb1bp1	0.648667	0.672156
Itgb2	2.53553	1.87839
Itm2b	1.35256	1.17169
Itpa	0.650053	0.704396
Itsn2	0.931419	0.897249
Ivns1abp	0.586018	0.73859
Iws1	0.562732	0.615491
Jagn1	0.654904	0.704396
Jak1	1.36802	0.950592
Jarid2	0.721393	0.920421
Jmjd6	0.698564	0.886883
Josd2	0.659755	0.667466
Jpt1	0.982356	1.0754
Jtb	0.939448	1.14703
Jun	1.4644	1.69237
Junb	0.575081	0.820655
Jund	0.881743	0.99354
Kansl1	0.939181	0.722176
Kansl2	0.381035	0.666471
Kat7	0.714088	0.744061
Kcmf1	0.840864	0.899681
Kcnq1ot1	0.652266	0.702596
Kctd20	1.09371	0.944997
Kdelr1	1.13568	1.0251
Kdelr2	0.810977	0.877252
Kdm1a	0.657472	0.70158
Kdm2a	1.09442	0.853481
Kdm2b	0.260021	0.437683
Kdm5b	1.07889	0.941018
Keap1	0.754622	0.717313
Khdrbs1	0.960526	0.971108
Khk	0.979184	0.774362
Kif11	1.81627	1.89298
Kif15	1.26407	1.17236
Kif20b	1.49266	1.27096
Kif21a	0.705032	0.547103
Kif2a	1.01939	1.1088
Kif5b	0.983165	0.982181
Klf13	1.98822	1.77598
Klhdc2	0.831624	0.961339
Klhl5	0.527804	1.08326
Kmt2a	1.60411	1.55924
Kmt2e	1.09891	0.881124
Kmt5a	1.26961	1.31305
Knl1	1.07695	1.06001
Knop1	0.685628	0.802418
Knstrn	1.29179	1.06294
Kpna3	0.755014	0.686366
Kpnb1	0.914545	1.00857
Kras	0.755484	0.824302
Krr1	0.631295	0.692998
Krtcap2	0.913227	0.967689
Kxd1	0.772097	0.748668
Lactb2	0.400033	0.454517
Lage3	0.531386	0.561132
Lamp1	1.50967	1.47171
Lamp2	0.965916	0.911839
Lamtor1	1.00723	0.931348
Lamtor2	1.09811	1.15878
Lamtor4	1.4047	1.41179
Lamtor5	0.828282	0.851383
Lancl1	0.47168	0.429266
Lap3	0.410626	0.522395
Laptm4a	0.672692	0.773239
Laptm5	1.16898	1.13068
Larp1	0.931419	1.06001
Larp1b	0.722187	0.851578
Larp4	0.808143	0.991223
Larp4b	0.881743	1.00229
Larp7	0.708913	0.75865
Lars	0.905546	1.06381
Lars2	1.23413	1.0395
Las1l	0.614478	0.629169
Lbr	1.37384	1.34861
Lcn2	5.21428	3.2735
Lcp1	1.25483	1.04497
Ldha	0.907449	0.959684
Ldlr	0.936594	1.1088
Ldlrap1	1.00904	0.969155
Leo1	0.433749	0.508484
Leprotl1	1.71954	1.59923
Lgals1	0.657936	0.723202
Lgals3	2.43124	1.79955
Lhfpl4	0.695792	0.840194
Lias	0.487886	0.547103
Lig1	1.04409	1.16833
Limd2	1.13728	1.06804
Lims1	2.28198	1.64131
Lipg	2.83738	2.1641
Llph	0.751268	0.817278
Lman1	0.410268	0.567545
Lman2	0.831266	0.912427
Lmnb1	1.04203	1.02582
Lmo2	0.83763	0.870806
Lockd	1.11253	1.26746
Lonp1	0.604776	0.647406
Lpcat3	0.94776	0.932955
Lpgat1	1.03021	0.994733
Lrif1	0.776183	0.646577
Lrmp	1.60013	1.29621
Lrp10	0.95914	1.11765
Lrpap1	0.710207	0.84801
Lrrc47	0.437485	0.348157
Lrrc59	0.487121	0.582948
Lrrfip1	1.09959	1.00302
Lrwd1	0.338194	0.40642
Lsg1	0.41304	0.359525
Lsm1	0.953596	0.890997
Lsm12	0.785238	0.868071
Lsm2	0.737373	0.832813
Lsm3	0.836983	1.01761
Lsm4	0.82066	0.912249
Lsm5	0.876224	0.977491
Lsm6	0.753185	0.919944
Lsm7	0.510063	0.669029
Lsm8	1.16427	1.19231
Lst1	1.57279	1.39943
Lta4h	1.07926	1.12894
Ltb4r1	2.31561	1.96045
Ltf	7.20815	4.1434
Ltv1	0.565504	0.703419
Luc7l	0.840103	0.971913
Luc7l2	1.267	1.30661
Luc7l3	1.15357	1.31305
Ly6c2	1.54247	1.2834
Ly6e	1.09241	1.23605
Lyar	0.662259	0.88066
Lypla1	0.450186	0.488746
Lyrm2	0.691508	0.616735
Lyz2	2.5114	1.66656
Lzic	0.550384	0.576945
M6pr	1.80462	1.92398
Macf1	1.04008	1.1708
Maea	0.802055	0.685703
Mafg	0.95593	1.0251
Magoh	1.00904	1.03512
Magt1	0.977284	0.940023
Mak16	0.586449	0.826734
Malat1	1.17112	1.16642
Malsu1	0.792523	0.863847
Man1a2	0.751671	1.0251
Man2a1	0.571049	0.640892
Man2b1	0.890567	0.878245
Manf	0.6023	0.699314
Map1lc3b	1.18121	1.12803
Map2k2	1.02396	1.07737
Map2k3	0.863503	1.0053
Map4k5	0.279426	0.568987
Mapk1	0.702649	0.817776
Mapk3	1.38419	1.17627
Mapkapk2	1.13958	1.05442
Mapkapk3	1.08296	1.18279
Mapre1	1.00386	0.860776
Mark2	1.03292	0.967952
Mark3	0.737373	0.656524
Mars	0.615771	0.707587
Mat2a	0.793221	0.886041
Mat2b	0.741686	0.650445
Matr3	0.985155	0.976369
Maz	0.657472	0.83031
Mbd2	0.965377	0.899301
Mbd3	0.655443	0.903734
Mbnl1	0.560576	0.785397
Mbnl2	1.31175	1.45529
Mbnl3	0.49805	0.410328
Mcat	0.226387	0.328262
Mcee	0.834396	0.917918
Mcemp1	3.63697	2.59483
Mcfd2	0.458653	0.65155
Mcl1	1.50261	1.32988
Mcm10	0.476798	0.492393
Mcm2	0.688862	0.936914
Mcm3	0.836763	0.950092
Mcm3ap	0.559792	0.606787
Mcm4	0.716827	0.630778
Mcm5	0.801131	0.836287
Mcm6	0.766167	0.967138
Mcm7	0.867498	0.942949
Mcmbp	0.848257	0.844102
Mcrip1	0.571553	0.65155
Mcrs1	0.717969	0.802418
Mcts1	0.784212	0.754625
Mdh1	0.913156	0.97835
Mdh2	0.743172	0.866561
Mdm2	0.726285	0.734682
Mdp1	0.439837	0.452272
Me2	1.09959	1.17931
Med10	0.607447	0.618465
Med19	0.748462	0.86755
Med21	1.11576	1.28765
Med28	1.00534	1.16715
Med29	0.620946	0.875365
Med30	0.829545	0.813816
Med8	1.38896	1.29001
Med9	0.742918	0.734682
Mesd	0.390595	0.529455
Metap2	0.777153	0.867159
Metrn	0.710506	0.782779
Mettl1	0.50937	0.581297
Mettl23	0.918483	0.775063
Mettl26	1.32382	1.28873
Mettl6	1.13605	1.17379
Mettl9	0.778031	0.77376
Mff	1.12546	1.24271
Mfsd10	0.743501	0.73715
Mfsd14a	0.382547	0.578366
Mgat2	0.701336	0.816747
Mgat5	0.459739	0.631273
Mgea5	0.962466	0.886307
Mgst1	2.60146	2.12488
Mgst2	1.45306	1.3758
Mia2	1.03329	1.16259
Mib1	0.543328	0.556222
Micu2	1.36185	0.935049
Mid1ip1	1.00904	0.941018
Mien1	0.994484	0.967689
Mier1	1.15134	0.920957
Mif	0.710506	0.820392
Mindy2	0.670339	0.537156
Minos1	0.823724	0.936914
Mis18bp1	1.04432	1.10415
Mki67	1.7043	1.37358
Mkln1	1.04432	1.00468
Mkrn1	1.41006	1.17931
Mlec	0.899078	1.03494
Mllt10	1.04785	0.902721
Mlx	1.36386	1.41465
Mnat1	0.605422	0.605461
Mnd1	0.809447	0.97697
Mob1a	1.09371	1.07431
Mob4	0.752897	0.68935
Mocs2	0.628002	0.755997
Mogs	0.728749	0.893602
Morc3	1.13409	1.14284
Morf4l1	1.0753	1.12356
Morf4l2	0.665635	0.712892
Mpc1	1.08904	1.05886
Mpc2	0.952726	0.858201
Mpdu1	0.760659	0.886307
Mphosph10	0.701798	0.861688
Mphosph6	0.646819	0.787829
Mphosph8	0.624642	0.708629
Mplkip	0.989633	1.10788
Mpnd	0.627155	0.752814
Mpo	4.18621	3.71301
Mpp1	1.18756	1.15439
Mpp6	1.32526	1.28873
Mpst	1.20308	1.00302
Mpv17l2	0.89261	0.95196
Mrfap1	0.754352	0.788741
Mri1	0.920331	0.898813
Mrpl10	0.752897	0.722176
Mrpl11	0.654904	0.666782
Mrpl12	0.622055	0.900376
Mrpl13	0.829918	0.824864
Mrpl14	0.941768	0.809713
Mrpl15	0.993514	1.21822
Mrpl16	0.776183	0.802418
Mrpl17	0.764371	0.908667
Mrpl18	0.717969	0.76418
Mrpl19	0.933702	1.01375
Mrpl2	0.56721	0.660733
Mrpl20	0.93244	1.07837
Mrpl21	0.897176	0.97835
Mrpl22	0.534372	0.597605
Mrpl23	0.853801	0.923062
Mrpl24	1.13517	1.12703
Mrpl27	0.757919	0.862492
Mrpl28	1.11018	1.20031
Mrpl3	0.58442	0.862492
Mrpl30	0.801326	0.884612
Mrpl32	0.931419	1.18679
Mrpl33	0.784292	0.876999
Mrpl34	1.13588	1.32372
Mrpl35	1.046	1.37557
Mrpl36	0.683419	0.747263
Mrpl38	0.515933	0.611468
Mrpl4	0.580094	0.748668
Mrpl40	0.532239	0.640892
Mrpl41	0.76116	0.857717
Mrpl42	0.65252	0.803036
Mrpl43	0.712677	0.775892
Mrpl45	0.543328	0.63969
Mrpl46	0.433369	0.597254
Mrpl48	0.838277	0.941018
Mrpl49	0.776183	0.633488
Mrpl50	0.674309	0.711234
Mrpl51	0.76357	0.898617
Mrpl52	0.536272	0.671445
Mrpl54	0.690535	0.814995
Mrpl55	0.950824	1.06001
Mrpl57	0.611814	0.70158
Mrpl58	0.844098	0.797859
Mrpl9	0.728749	0.753787
Mrps10	0.53832	0.667113
Mrps11	1.17204	1.22551
Mrps12	0.740213	0.97678
Mrps14	0.709105	0.872664
Mrps15	0.888525	0.944473
Mrps16	0.825858	0.897249
Mrps17	1.17398	1.37232
Mrps18a	0.692594	0.892199
Mrps18b	0.510063	0.786787
Mrps18c	1.16982	1.12156
Mrps21	0.842158	0.928252
Mrps23	0.867498	1.0749
Mrps24	0.87078	0.921527
Mrps25	0.86622	0.971656
Mrps26	0.634445	0.730264
Mrps30	0.737373	0.625261
Mrps31	0.714088	0.765945
Mrps33	1.1879	1.15367
Mrps34	0.768421	0.908192
Mrps35	0.859345	1.03168
Mrps36	0.644971	0.828471
Mrps5	0.791706	1.15986
Mrps7	0.786307	1.05139
Mrps9	0.913507	1.18679
Mrto4	0.535298	0.715007
Ms4a3	12.3542	8.22479
Msh2	0.381035	0.308367
Msh6	0.644231	0.700292
Msmo1	1.06337	1.19816
Msn	1.04556	0.897893
Msrb1	1.32022	1.05143
mt-Atp6	1.03935	0.984192
mt-Atp8	0.498391	0.547103
mt-Co1	1.13614	1.09794
mt-Co2	0.95447	0.928172
mt-Co3	1.0277	0.965435
mt-Cytb	0.819001	0.829803
mt-Nd1	0.760638	0.798075
mt-Nd2	0.840277	0.847365
mt-Nd3	0.812949	0.797208
mt-Nd4	0.884753	0.865072
mt-Nd4l	0.835065	0.690482
mt-Nd5	0.890701	0.877159
Mt1	0.775422	0.849083
Mta1	0.504519	0.525219
Mtch1	1.33429	1.35994
Mtch2	0.680652	0.707026
Mtdh	0.87078	0.887903
Mtf1	0.991125	1.06054
Mtfr1l	0.564888	0.480235
Mthfd1	0.375155	0.553182
Mthfd2	0.712496	0.875365
Mtif2	0.672692	0.556222
Mtpn	0.749016	0.853481
Mtus1	1.33245	1.16715
Mtx1	0.827928	0.832813
Mtx2	0.607086	0.679971
Mvb12a	0.706881	0.711234
Mvb12b	0.804407	0.905207
Mvd	1.26776	1.25469
Mvk	0.674682	0.614439
Mxi1	1.62513	1.38144
Myb	0.735525	0.901418
Mybbp1a	0.562732	0.694137
Myc	0.52263	0.780534
Mycbp	0.887066	1.31305
Mycbp2	0.948668	0.753787
Mydgf	0.779969	0.907391
Myg1	1.13323	1.13797
Myh9	1.47475	1.22864
Myl12a	0.929614	0.921169
Myl12b	1.87752	1.55259
Myl6	1.52614	1.32663
Mysm1	0.685628	0.747708
Mzt2	0.791706	0.755003
N4bp2l2	0.894893	0.901111
Naa10	0.795587	0.869286
Naa15	0.677667	0.685983
Naa20	0.593225	0.656524
Naa38	0.991125	0.984786
Naa50	0.507393	0.611945
Nabp2	0.817275	0.881802
Naca	0.956757	1.00491
Naf1	0.413964	0.62005
Nans	1.08209	1.30661
Nap1l1	0.973103	0.988839
Nap1l4	0.675279	0.776887
Napa	0.814992	0.90576
Napsa	1.55988	1.41894
Nars	0.556866	0.695966
Nasp	0.922795	1.04314
Naxd	1.13032	1.11472
Naxe	0.931419	0.906628
Ncam1	1.09054	0.973844
Ncapd3	1.18756	1.35682
Ncaph2	0.812404	0.88266
Ncbp1	0.572435	0.670202
Ncbp2	1.23635	1.42247
Ncf1	1.1658	1.01911
Ncf2	2.18701	1.72498
Ncf4	2.50374	1.77574
Ncl	0.605057	0.717542
Ncln	1.21861	1.5866
Ncoa4	0.84895	0.96427
Ncor1	1.11598	1.03342
Ndc1	0.558851	0.68935
Ndfip1	0.593225	0.679971
Ndfip2	0.588986	0.592159
Ndufa1	0.931419	0.913663
Ndufa10	0.708777	0.837932
Ndufa11	0.994111	1.0921
Ndufa12	0.773595	0.908192
Ndufa13	1.2807	1.34482
Ndufa2	0.824123	0.920421
Ndufa3	1.12775	0.913984
Ndufa4	0.808887	0.883971
Ndufa5	0.678316	0.799247
Ndufa6	0.924363	0.881334
Ndufa7	1.05431	1.1284
Ndufa8	0.668947	0.740029
Ndufa9	1.19532	1.29116
Ndufab1	0.929479	1.02308
Ndufaf3	0.763927	0.79474
Ndufaf4	0.517455	0.627345
Ndufaf8	0.763246	1.01518
Ndufb10	0.925174	0.968436
Ndufb11	1.1269	1.07529
Ndufb2	0.676096	0.797619
Ndufb3	1.04252	1.03199
Ndufb4	0.996909	1.20021
Ndufb5	0.919291	1.04292
Ndufb6	0.772202	0.774362
Ndufb7	1.1729	1.19957
Ndufb8	1.01609	1.08336
Ndufb9	0.935985	0.989384
Ndufc1	1.11169	1.29187
Ndufc2	0.935854	0.986349
Ndufs1	0.987869	0.915155
Ndufs2	1.05	1.16107
Ndufs3	1.20308	1.39815
Ndufs4	1.21367	1.11079
Ndufs5	1.11615	1.27803
Ndufs6	0.836207	0.903085
Ndufs7	0.872487	1.03139
Ndufs8	1.01479	1.04152
Ndufv1	0.756778	0.837068
Ndufv2	0.80305	0.84801
Ndufv3	0.934699	0.937011
Neat1	0.599341	0.662164
Nebl	0.453454	0.691078
Nedd4	0.806793	0.912353
Nedd8	1.04218	1.07454
Nelfb	0.799468	0.765945
Nelfe	0.742435	0.837306
Nemf	1.55237	1.66319
Nenf	0.629902	0.563937
Neu1	1.65586	1.69237
Nfatc3	0.459241	0.446801
Nfe2	1.48886	1.10415
Nfe2l2	1.47475	1.51001
Nfic	0.680652	0.530269
Nfkb1	0.569201	0.638287
Nfkbia	1.46828	0.984786
Nfu1	1.1925	1.06934
Nfx1	0.853801	0.776887
Nfyb	0.902823	0.892642
Ngdn	0.961272	0.951118
Ngp	3.66358	2.38537
Nhp2	0.638261	0.811396
Nhsl2	0.853801	0.820655
Nifk	1.07752	1.31948
Nin	1.61058	1.46936
Ninj1	0.908134	1.02855
Nip7	0.574375	0.671113
Nipbl	0.769126	0.979812
Nipsnap3b	0.70562	0.915155
Nit2	0.574375	0.722176
Nkap	1.00904	0.984786
Nktr	0.873924	0.988839
Nmd3	0.428748	0.458525
Nme1	0.758934	0.868611
Nme6	0.67916	0.73859
Nmt1	1.06596	1.18904
Noc2l	0.746329	0.63969
Nol11	0.75031	0.869286
Nol12	0.510063	0.62005
Nol7	0.823308	0.86755
Nol8	0.46571	0.765945
Nolc1	0.524511	0.623366
Nom1	0.620946	0.700292
Nomo1	0.970228	1.2474
Nono	0.887634	0.942701
Nop10	0.690912	0.816802
Nop14	0.919478	1.2373
Nop16	0.707696	0.881802
Nop2	0.451597	0.636629
Nop53	1.00904	0.910181
Nop56	0.609587	0.811314
Nop58	0.549707	0.740463
Nop9	0.564496	0.825629
Npc2	1.04542	1.14721
Npepl1	0.814992	0.729471
Npepps	1.77029	1.54031
Npm1	0.650931	0.759304
Npm3	0.94535	1.13068
Nptn	0.743842	0.775063
Nr2c2ap	0.627414	0.729471
Nras	1.02567	1.07858
Nrd1	1.18853	1.19679
Nrm	0.55109	0.514277
Nrros	0.895197	1.03585
Nsa2	0.901099	0.995044
Nsd1	0.877086	0.941018
Nsd2	1.27717	1.22352
Nsd3	0.676388	0.672156
Nsdhl	0.692096	0.711234
Nsf	0.515103	0.825629
Nsfl1c	0.794094	0.942701
Nsmce2	0.957292	0.784181
Nsmce4a	0.719733	0.775892
Nsrp1	1.02013	1.07858
Nsun2	0.502143	0.598464
Nt5c	0.989007	1.02714
Nt5c2	0.714088	0.63464
Nt5c3	1.20661	1.15389
Nt5c3b	0.323409	0.355617
Nt5dc2	0.54839	0.68269
Ntan1	0.973756	1.05442
Ntmt1	0.342814	0.455919
Ntpcr	0.642115	0.59684
Nubp1	1.18816	1.3383
Nubp2	0.573181	1.01004
Nucb1	0.8673	0.761187
Nucb2	0.614737	0.63464
Nucks1	0.942003	0.924107
Nudc	1.03941	1.21076
Nudcd2	0.997623	1.24546
Nudt1	0.711501	0.866247
Nudt14	0.517455	0.583577
Nudt18	0.473471	0.536161
Nudt19	0.717969	0.861688
Nudt2	0.70562	0.661498
Nudt21	0.910916	0.770074
Nudt3	0.907163	0.786461
Nudt4	0.824232	0.778971
Nudt5	0.575669	0.711234
Nufip2	0.831624	0.890997
Nup214	0.954704	1.15986
Nup37	0.825576	1.02458
Nup43	0.411377	0.558045
Nup50	0.788438	0.771704
Nup54	0.576593	0.625261
Nup62	0.797743	0.747708
Nup85	0.478646	0.574459
Nus1	0.754006	0.86755
Nusap1	1.72701	1.65043
Nvl	0.392657	0.508484
Nxf1	0.609447	0.664629
Nxt1	0.875361	1.11852
Oard1	0.714088	0.868071
Oat	0.447798	0.471351
Oaz1	0.935491	1.04398
Ociad1	0.979184	1.06054
Odc1	0.59748	0.735409
Ogdh	0.993514	1.08326
Ogfrl1	0.956116	1.03452
Ola1	0.708117	0.73901
Olfm4	2.92547	1.91747
Orai1	0.670843	0.679971
Orc2	0.392657	0.579286
Orc6	0.800065	0.892199
Ormdl2	0.809021	0.963744
Os9	0.56721	0.618648
Osbpl9	0.633882	0.765945
Oser1	1.30399	1.32399
Osgep	0.720741	0.836287
Ost4	0.800271	0.898004
Ostc	0.661603	0.780534
Ostf1	1.27936	1.27154
Otub1	0.646819	0.554398
Otulin	0.776183	0.957431
Oxa1l	0.70562	0.875365
Oxct1	0.903194	0.941681
P4ha1	0.646819	0.665642
P4hb	0.711501	0.782723
Pa2g4	0.808864	1.07885
Pabpc1	0.947271	0.93547
Pabpc4	0.711501	0.770504
Pafah1b1	1.04328	1.1103
Paics	0.671022	0.836539
Paip2	0.739416	0.73715
Pak1ip1	0.658503	0.737707
Pak2	1.17155	1.16943
Pam16	0.773679	0.854187
Pank2	0.760659	0.755003
Papola	0.931419	1.1411
Parg	0.416316	0.407841
Park7	0.778535	0.968207
Parl	0.668518	0.773004
Parp1	0.57748	0.595248
Parp2	0.474334	0.583577
Parvg	0.584724	0.459567
Paxx	0.573181	0.530269
Pbdc1	0.670104	0.809713
Pbrm1	1.04641	1.05773
Pcbd2	1.02254	1.17508
Pcbp1	0.827578	0.930076
Pcbp2	1.01839	1.00852
Pcf11	0.597661	0.612756
Pcgf5	0.790295	1.01463
Pck2	0.858975	0.802418
Pclaf	0.782836	0.839413
Pcm1	0.650053	0.615491
Pcmt1	0.998453	0.860444
Pcnp	0.897672	0.846821
Pcnt	0.724437	0.820655
Pcyt2	0.583985	0.765945
Pdap1	0.648725	0.779766
Pdcd10	0.978665	1.00382
Pdcd11	0.353594	0.461998
Pdcd2	0.712677	0.785839
Pdcd4	0.47453	0.566998
Pdcd5	0.964448	1.01971
Pdcd6	0.735756	0.749988
Pdcd6ip	0.672692	0.802418
Pdcd7	0.776183	0.722176
Pdcl3	1.77746	1.23645
Pde4d	1.08666	0.984786
Pde6d	0.740901	0.626682
Pdha1	1.1561	1.16907
Pdhb	0.790736	0.806977
Pdia3	0.976769	0.947903
Pdia4	0.457085	0.660577
Pdia6	0.721365	0.809713
Pdk1	0.690802	0.765945
Pds5a	1.05043	1.25469
Pdzd11	0.791706	0.897249
Pdzd8	1.01501	0.782779
Pebp1	0.740849	0.849235
Pelp1	0.597661	0.897249
Pes1	0.733845	0.974839
Pex16	0.62649	0.609629
Pex2	0.987869	0.944997
Pex7	0.626917	0.740694
Pfdn1	0.955813	1.05356
Pfdn2	0.651747	0.743366
Pfdn4	0.595073	0.613419
Pfdn5	1.1684	1.19897
Pfdn6	0.712561	0.78747
Pfkl	0.89261	1.02386
Pfkp	0.954058	0.7933
Pfn1	1.32762	1.24609
Pgam1	1.17162	1.11363
Pgam5	0.364806	0.361088
Pgap2	0.738811	0.826734
Pgd	1.2861	1.14822
Pgk1	1.25138	1.16391
Pgls	0.957825	1.00058
Pglyrp1	4.16937	3.00988
Pgm2	1.02315	1.04447
Pgp	0.958417	1.13544
Pgrmc2	0.675735	0.740199
Phax	0.776183	0.966549
Phb	0.882908	1.03266
Phb2	0.740646	0.827906
Phf10	1.08666	1.22352
Phf14	0.905546	0.729471
Phf20	0.659755	0.679971
Phf20l1	1.45811	1.04731
Phf3	0.76454	0.73859
Phf5a	0.82744	0.986851
Phgdh	0.770402	0.885842
[truncated: 1,301 more rows]

## Sheet: Fig 2h
	Exp. Log2 ratio to sg-Ctrl
Gene ID	sg-KMT	sg-R1
Camp	1.63425	1.18897
Ms4a3	1.45672	1.18534
Lcn2	1.19884	0.810312
Pglyrp1	1.08489	0.808804
S100a8	1.09618	0.774924
S100a9	1.01993	0.745979
BC018473	0.85806	0.688742
Wfdc21	0.822644	0.591767
Igsf6	0.76764	0.541478
Fcnb	0.759967	0.485785
Mgst1	0.615851	0.438531
Cebpe	0.589825	0.4571
Hmgn2	0.530478	0.450274
Trem3	0.572003	0.306031
Ltb4r1	0.489191	0.362848
Baz1a	0.410395	0.421594
Tuba4a	0.410345	0.420325
Pnp	0.449926	0.364206
Mxd1	0.443385	0.339625
Prdx5	0.42749	0.290061
Tkt	0.39815	0.304666
Jdp2	0.340674	0.342031
Gpi1	0.371065	0.252436
Hspbp1	-0.262386	-0.259358
Szrd1	-0.257185	-0.270467
Chek1	-0.286937	-0.260145
Rpl36	-0.27978	-0.269436
Trim46	-0.277987	-0.27361
Rpl35	-0.278706	-0.27456
Mrpl22	-0.286588	-0.266914
Trmt2a	-0.298075	-0.255541
Zkscan14	-0.283663	-0.273473
Cbx1	-0.286684	-0.276411
Tap2	-0.308743	-0.270467
Ube3a	-0.308022	-0.271293
Hoxa7	-0.306327	-0.273473
Ubxn4	-0.282946	-0.297107
Tm7sf3	-0.311834	-0.269333
D16Ertd472e	-0.317196	-0.272415
Rrp36	-0.329517	-0.260842
Mdp1	-0.308743	-0.282209
Pole3	-0.303466	-0.288618
Dynll1	-0.330005	-0.264334
Sec22b	-0.265995	-0.334218
Ufsp2	-0.284418	-0.31907
Xpo1	-0.27205	-0.338373
Abcd2	-0.35237	-0.259036
Mrpl57	-0.346306	-0.267251
Hint1	-0.366979	-0.250132
Parp1	-0.311834	-0.306955
Bclaf1	-0.321435	-0.302806
H2-DMb1	-0.331994	-0.295835
Arf3	-0.318208	-0.331009
Ddost	-0.35947	-0.292455
Hsp90b1	-0.332286	-0.32557
Pdcd11	-0.368004	-0.291107
Os9	-0.359737	-0.302924
Trabd	-0.334863	-0.334218
Fkbp4	-0.40767	-0.273959
Sssca1	-0.397453	-0.292217
Txndc5	-0.382158	-0.308078
Srpr	-0.367753	-0.323303
Pcm1	-0.347561	-0.358041
Rexo2	-0.382087	-0.331009
Pfdn4	-0.37004	-0.348698
Spout1	-0.429235	-0.292823
Rps27l	-0.444048	-0.280951
Pdcd4	-0.400569	-0.33221
Lsg1	-0.366267	-0.375809
Sec61g	-0.415583	-0.335333
Smarca5	-0.395475	-0.355848
Thop1	-0.392697	-0.36214
Lage3	-0.403632	-0.351879
Hbs1l	-0.395989	-0.359661
Oat	-0.406561	-0.366667
Bckdk	-0.408826	-0.386581
Imp4	-0.433083	-0.36439
Naa50	-0.451015	-0.352457
Npm1	-0.487367	-0.31866
mt-Nd1	-0.42361	-0.383744
Nars	-0.476977	-0.332875
Nsun2	-0.465985	-0.361339
Stoml2	-0.479778	-0.347733
Msh2	-0.396279	-0.436718
Ssr1	-0.485787	-0.353305
Aldh1a7	-0.477819	-0.361448
Wdr18	-0.504137	-0.337088
Tmem126a	-0.467667	-0.402174
Dnajc3	-0.473365	-0.400669
Ssr3	-0.449559	-0.424769
Ssr2	-0.532807	-0.35166
Lrrc59	-0.501329	-0.408435
Dtnbp1	-0.547168	-0.369104
Lap3	-0.528844	-0.408216
Mesd	-0.524339	-0.414739
Hoxa10	-0.568282	-0.397024
Ptpn2	-0.593111	-0.425114
Hoxa9	-0.626239	-0.45244
Dnajc10	-0.526609	-0.572519
Lman1	-0.651557	-0.449387
Hpgd	-1.26997	-0.903508

## Sheet: Fig 3a
	NCS of sgRNA					Smoothened NCS
sgRNA cut position (bp)	DMSO	EPZ5676			Peptide position (aa)	DMSO	EPZ5676
35	-1.15621	-1.32606			12	-1.11093	-1.22054
36	-1.28545	-1.15609			13	-1.10297	-1.21706
50	-1.19045	-1.38844			14	-1.09298	-1.21257
56	-1.29868	-1.16795			15	-1.08255	-1.20775
59	-1.02423	-1.19254			16	-1.07169	-1.2026
61	-0.853054	-1.24705			17	-1.06044	-1.19713
71	-0.45929	-0.792783			18	-1.04883	-1.19134
150	-0.612305	-1.11634			19	-1.03684	-1.18526
151	-0.476004	-1.34354			20	-1.02455	-1.1789
155	-0.447679	-1.05736			21	-1.01197	-1.17227
161	-0.305962	-1.50901			22	-0.999119	-1.16541
243	-1.10916	-1.27788			23	-0.98597	-1.15835
289	-0.245788	-0.923847			24	-0.97255	-1.1511
290	-0.24316	-0.655784			25	-0.958783	-1.14371
298	-0.446172	-1.21029			26	-0.944569	-1.13626
309	-0.645417	-0.654052			27	-0.929737	-1.12882
310	-0.43599	-1.13625			28	-0.914011	-1.12154
314	-0.962432	-1.29804			29	-0.896968	-1.11464
319	-0.85366	-1.16214			30	-0.877985	-1.10847
335	-0.991659	-1.27068			31	-0.85621	-1.10356
354	-1.08315	-1.55239			32	-0.830589	-1.10065
362	-1.40584	-1.70575			33	-0.800034	-1.10072
394	-1.1906	-1.50219			34	-0.763853	-1.10482
395	-0.300857	-1.22037			35	-0.722401	-1.11369
398	-0.644847	-0.723147			36	-0.677665	-1.12726
401	-1.30177	-1.3559			37	-0.633144	-1.1443
403	-1.44974	-1.20075			38	-0.592725	-1.16269
405	-1.44875	-1.35559			39	-0.559177	-1.18024
407	-1.04726	-1.50123			40	-0.533372	-1.19544
422	-1.27099	-1.31005			41	-0.51459	-1.20775
425	-1.24309	-0.885447			42	-0.501338	-1.21732
428	-1.06851	-1.13645			43	-0.492049	-1.22466
432	-1.29203	-1.45672			44	-0.485341	-1.23032
482	-0.601527	-1.17215			45	-0.480401	-1.23481
483	-1.23007	-1.49502			46	-0.476611	-1.2385
516	-1.44704	-1.30335			47	-0.473453	-1.24168
521	-1.30577	-1.348			48	-0.470673	-1.24453
533	-0.81672	-1.36069			49	-0.468076	-1.24719
536	-1.13553	-0.87189			50	-0.465714	-1.24975
551	-1.16574	-1.23148			51	-0.463358	-1.25228
610	-1.14563	-1.31776			52	-0.461065	-1.2548
737	-1.26034	-1.24342			53	-0.458834	-1.25733
740	-1.32705	-1.4821			54	-0.456704	-1.2599
743	-1.12142	-1.33296			55	-0.454656	-1.26252
745	-1.10745	-1.11149			56	-0.452755	-1.26522
759	-1.07566	-1.17197			57	-0.451104	-1.26795
779	-1.20835	-1.27143			58	-0.449864	-1.27072
809	-1.40519	-1.47091			59	-0.449286	-1.27354
817	-1.01448	-1.18574			60	-0.449761	-1.27641
818	-1.27414	-1.22776			61	-0.45189	-1.27931
826	-0.844196	-1.27703			62	-0.45658	-1.2822
829	-0.563768	-0.915073			63	-0.465158	-1.28504
841	-0.434605	-1.54635			64	-0.479482	-1.28773
872	-1.1329	-1.38033			65	-0.501849	-1.28999
878	-0.989509	-0.384527			66	-0.534891	-1.29155
896	-0.661068	0.170204			67	-0.580883	-1.29236
900	-0.806421	-0.964483			68	-0.640086	-1.29192
915	-0.772993	-1.11644			69	-0.709754	-1.29001
931	-0.905168	-1.46648			70	-0.783679	-1.2866
938	-1.30069	-1.47135			71	-0.853754	-1.28184
1067	-0.218241	-0.834315			72	-0.91256	-1.2756
1072	-0.344525	-0.873445			73	-0.956507	-1.26877
1073	-0.204743	-0.323184			74	-0.984926	-1.26119
1076	-0.368572	-1.18139			75	-0.999148	-1.25271
1083	-0.3281	-1.43466			76	-1.00137	-1.24311
1084	-0.343028	-0.572226			77	-0.993598	-1.23209
1100	-0.216064	-0.820963			78	-0.977316	-1.21931
1168	-0.377289	-1.23979			79	-0.953575	-1.20451
1174	-0.456924	-0.874819			80	-0.923169	-1.18753
1175	-0.294363	-0.834535			81	-0.886877	-1.16842
1177	-0.467276	-1.05022			82	-0.845653	-1.14737
1178	-0.283269	-0.98841			83	-0.800841	-1.12487
1215	-1.03206	-0.878524			84	-0.753992	-1.10174
1219	-0.477244	-1.44635			85	-0.70713	-1.07882
1227	-0.384193	-1.00183			86	-0.662348	-1.05704
1228	-0.331561	-1.14597			87	-0.621537	-1.03748
1231	-0.343874	-1.38459			88	-0.586052	-1.02063
1243	0.041213	-0.513277			89	-0.556903	-1.00698
1244	-0.0532245	-0.0185592			90	-0.534469	-0.996714
1262	-0.441751	-1.05212			91	-0.518499	-0.989643
1268	-0.922967	-0.836684			92	-0.508576	-0.985569
1290	-0.379579	-1.08673			93	-0.504023	-0.984155
1292	-0.452118	-1.36391			94	-0.504095	-0.985035
1308	-0.904375	-1.02297			95	-0.508063	-0.987862
1318	-1.34714	-1.03277			96	-0.515268	-0.992331
1321	-1.32383	-1.20908			97	-0.525151	-0.998194
1324	-0.811775	-1.05984			98	-0.537255	-1.00526
1366	-0.552503	-1.04946			99	-0.551224	-1.01341
1374	-0.43262	-1.07478			100	-0.566814	-1.02258
1375	-0.420955	-1.04716			101	-0.583811	-1.03274
1383	-0.436119	-1.04329			102	-0.602115	-1.04388
1390	-0.466352	-1.15575			103	-0.621705	-1.0561
1393	-0.465576	-1.01361			104	-0.642556	-1.06949
1419	-0.188399	-0.944296			105	-0.664627	-1.08415
1421	-0.263989	-1.20013			106	-0.687979	-1.1002
1435	-0.455412	-0.765433			107	-0.712667	-1.11778
1436	-0.339926	-0.5539			108	-0.738718	-1.13699
1439	-0.61165	-1.1811			109	-0.766132	-1.15788
1469	-0.868498	-1.08378			110	-0.794849	-1.18043
1479	-1.11132	-1.53306			111	-0.82468	-1.20445
1485	-1.37381	-1.20617			112	-0.855321	-1.22966
1494	-0.812869	-1.03313			113	-0.886353	-1.25555
1511	-1.02195	-1.07202			114	-0.917136	-1.28136
1514	-1.31961	-1.14578			115	-0.946959	-1.30618
1530	-1.31085	-1.43971			116	-0.974976	-1.32892
1541	-1.08571	-1.32844			117	-1.00035	-1.34847
1575	-1.24924	-0.892965			118	-1.02233	-1.36381
1586	-0.702574	-1.45682			119	-1.04042	-1.37421
1587	-0.513887	-1.27971			120	-1.0544	-1.37934
1590	-0.682497	-1.29417			121	-1.06446	-1.37933
1602	-0.447481	-1.20521			122	-1.07108	-1.37479
1608	0.189673	0.0687508			123	-1.07499	-1.36664
1610	-0.490014	-1.2058			124	-1.07703	-1.35597
1614	-0.339469	-0.889475			125	-1.078	-1.34388
1624	-0.600907	-2.0843			126	-1.07862	-1.3313
1629	-0.610427	-1.31664			127	-1.07941	-1.31898
1643	-0.258214	-1.13874			128	-1.08074	-1.30742
1679	-0.133335	0.755017			129	-1.08287	-1.29694
1688	-0.0247588	1.31769			130	-1.08576	-1.28762
1689	-0.0720872	0.6693			131	-1.08948	-1.27949
1697	-0.0880469	0.651096			132	-1.09399	-1.27249
1700	-0.0937463	0.835699			133	-1.09914	-1.26651
1701	-0.172152	0.792202			134	-1.10483	-1.26141
1718	-0.155879	0.868065			135	-1.11094	-1.25708
1719	-0.105999	0.882582			136	-1.11735	-1.25339
1725	0.00339253	0.93184			137	-1.12388	-1.25022
1727	-0.0164566	1.03263			138	-1.13042	-1.24749
1736	-0.0182202	0.841142			139	-1.13685	-1.24515
1745	0.00114022	0.982962			140	-1.14301	-1.24316
1751	-0.145111	0.973455			141	-1.14879	-1.2415
1768	-0.155468	1.02058			142	-1.154	-1.24016
1783	-0.307637	0.829346			143	-1.15846	-1.23919
1805	-0.317336	0.841615			144	-1.16196	-1.23863
1806	-0.202916	0.914242			145	-1.16424	-1.23855
1813	-0.295052	0.615395			146	-1.16501	-1.23905
1822	-0.207463	0.795823			147	-1.16393	-1.24026
1835	-0.167696	0.779169			148	-1.16067	-1.2423
1838	-0.211253	0.785205			149	-1.1549	-1.24532
1844	-0.114839	0.885164			150	-1.14637	-1.24943
1849	-0.148257	0.768019			151	-1.13504	-1.25467
1854	-0.0231887	0.902628			152	-1.12115	-1.26101
1862	-0.0974269	1.00196			153	-1.10535	-1.26823
1870	-0.186143	0.631829			154	-1.0887	-1.27602
1874	-0.143457	0.694184			155	-1.07254	-1.28393
1875	-0.171166	0.714616			156	-1.05826	-1.29144
1884	-0.251494	0.827541			157	-1.04711	-1.29808
1894	-0.159742	1.02787			158	-1.03993	-1.30349
1904	-0.198064	0.783515			159	-1.0371	-1.30746
1949	-0.268077	0.334482			160	-1.03855	-1.30991
1950	-0.210034	0.452917			161	-1.04386	-1.31085
1952	-0.162603	0.439921			162	-1.05236	-1.31038
1956	-0.125092	0.274566			163	-1.06327	-1.30862
1968	-0.37198	0.411833			164	-1.07578	-1.30568
1982	-0.3604	-0.295798			165	-1.08903	-1.30179
1993	-0.206395	0.162829			166	-1.10221	-1.29699
2013	-0.233091	0.509844			167	-1.11466	-1.29148
2018	-0.22807	-0.0981112			168	-1.12592	-1.28541
2019	-0.603343	0.423027			169	-1.13555	-1.27895
2027	-0.11281	0.265688			170	-1.1433	-1.27224
2028	-0.105271	0.160311			171	-1.14907	-1.2654
2033	-0.240885	0.57786			172	-1.15291	-1.25856
2034	-0.277011	0.534804			173	-1.15495	-1.25181
2040	-0.260763	0.543173			174	-1.15542	-1.24524
2052	-0.187224	0.100574			175	-1.15457	-1.23891
2053	-0.710033	-0.0253406			176	-1.15266	-1.23285
2072	-0.294228	0.672102			177	-1.14995	-1.22711
2073	-0.626045	0.220127			178	-1.14671	-1.22175
2090	-0.541517	0.389858			179	-1.14315	-1.21678
2099	-0.365007	0.406341			180	-1.13946	-1.21223
2100	-0.248092	0.351177			181	-1.1358	-1.20812
2104	-0.44749	0.380985			182	-1.13232	-1.2045
2109	-0.194851	0.519476			183	-1.12912	-1.2014
2124	-0.237837	-0.077619			184	-1.1263	-1.19889
2125	-0.311892	0.74138			185	-1.12392	-1.19705
2133	-0.119549	-0.641			186	-1.12206	-1.19598
2135	-0.290558	0.443129			187	-1.12075	-1.19581
2145	-0.288427	0.430451			188	-1.12004	-1.19673
2153	-0.308753	0.593483			189	-1.11996	-1.19893
2173	-0.227767	0.346063			190	-1.12054	-1.20264
2185	-0.265731	0.154046			191	-1.12176	-1.20805
2192	-0.433657	0.160603			192	-1.1236	-1.21527
2206	-0.481146	0.577039			193	-1.12603	-1.22425
2208	-0.325028	0.188683			194	-1.12875	-1.23472
2214	-0.610898	0.0716374			195	-1.13163	-1.2462
2219	-0.399452	0.408082			196	-1.13446	-1.25795
2224	-0.24627	0.380463			197	-1.13707	-1.26925
2228	-0.211253	0.288385			198	-1.1393	-1.27948
2232	-0.223706	0.758931			199	-1.14111	-1.28828
2245	-0.386852	0.476252			200	-1.1425	-1.2955
2252	-0.451525	-0.0118289			201	-1.14352	-1.30122
2254	-0.466298	0.0883922			202	-1.14425	-1.30561
2256	-0.249629	-0.00227096			203	-1.14475	-1.30892
2259	-0.301326	0.00540758			204	-1.14505	-1.31137
2260	-0.292725	-0.00868158			205	-1.14523	-1.31316
2266	0.00599401	-0.306916			206	-1.14537	-1.31445
2268	-0.165619	0.0171262			207	-1.14547	-1.31539
2272	-0.29409	0.230601			208	-1.14554	-1.31606
2283	-0.47019	0.657179			209	-1.14559	-1.31654
2288	0.0757583	-0.591338			210	-1.1457	-1.31688
2295	-0.310878	0.299916			211	-1.14572	-1.31726
2305	-0.225222	0.0757229			212	-1.1457	-1.31745
2308	-0.40035	0.447724			213	-1.14568	-1.31753
2315	-0.447842	0.302104			214	-1.1457	-1.31757
2316	-0.407639	0.235017			215	-1.14589	-1.31759
2326	-0.347571	0.369297			216	-1.14626	-1.31781
2330	-0.321477	0.421976			217	-1.14677	-1.31772
2335	-0.290877	0.0764549			218	-1.14781	-1.31752
2338	-0.268592	0.477401			219	-1.1498	-1.31728
2351	-0.205394	-0.57233			220	-1.15343	-1.31684
2352	-0.329899	0.734886			221	-1.15965	-1.31605
2358	-0.280239	0.371576			222	-1.16885	-1.31414
2361	-0.409046	0.345411			223	-1.18118	-1.31193
2364	-0.287779	0.178654			224	-1.19429	-1.30936
2418	-0.468732	0.329869			225	-1.20534	-1.30687
2420	-0.605293	0.443129			226	-1.21277	-1.3048
2433	-0.398012	0.0666238			227	-1.21677	-1.30318
2437	-0.292446	0.474793			228	-1.21836	-1.30189
2438	-0.318261	0.442264			229	-1.21848	-1.30077
2448	-0.327124	-0.084772			230	-1.2178	-1.29976
2449	0.0378745	-0.0912794			231	-1.21667	-1.29878
2459	-0.190346	0.441095			232	-1.21529	-1.29777
2474	-0.402305	0.638167			233	-1.21376	-1.29672
2478	-0.458516	0.365995			234	-1.21213	-1.29562
2481	-0.374761	0.580223			235	-1.21042	-1.29445
2486	-0.367501	0.381134			236	-1.20866	-1.2932
2488	-0.734504	0.117434			237	-1.20682	-1.29189
2491	-1.19541	-0.46871			238	-1.20493	-1.29051
2495	-0.297488	-0.627776			239	-1.20302	-1.28907
2498	-0.991501	-0.212406			240	-1.20103	-1.28754
2501	-0.360631	0.590904			241	-1.19899	-1.28592
2503	-0.37237	0.245753			242	-1.19692	-1.28422
2510	-0.431747	0.0714208			243	-1.19483	-1.28246
2515	-0.174022	0.331745			244	-1.19269	-1.28064
2523	-0.428136	0.471627			245	-1.19051	-1.27874
2561	-0.434678	-0.473544			246	-1.18835	-1.2768
2567	-0.425422	-1.34471			247	-1.18622	-1.27484
2571	-0.613809	-1.23862			248	-1.18413	-1.27287
2582	-0.618344	-1.3953			249	-1.18207	-1.27094
2588	-1.32163	-1.33425			250	-1.18009	-1.26906
2592	-1.34608	-1.58329			251	-1.17822	-1.26728
2596	-1.20763	-1.17516			252	-1.17646	-1.26565
2608	-1.19314	-1.28015			253	-1.17479	-1.26423
2626	-0.84295	-1.18781			254	-1.1732	-1.26308
2627	-0.865839	-1.24888			255	-1.17159	-1.26225
2638	-1.24773	-1.24346			256	-1.16983	-1.2618
2645	-1.38259	-1.15098			257	-1.16774	-1.26172
2649	-0.999135	-1.37342			258	-1.16505	-1.26202
2650	-1.09158	-1.62266			259	-1.16142	-1.26262
2654	-0.953774	-1.47001			260	-1.15653	-1.26341
2657	-1.17728	-1.4169			261	-1.15006	-1.26422
2701	-0.455736	-0.891041			262	-1.1418	-1.26483
2702	-0.504454	-1.17623			263	-1.13168	-1.2652
2706	-0.344727	-0.664957			264	-1.11978	-1.26516
2707	-0.276176	-1.09052			265	-1.10628	-1.26466
2713	-0.387227	-0.411575			266	-1.09147	-1.26373
2714	-0.600525	-0.845274			267	-1.07564	-1.26238
2719	-0.956976	-1.29702			268	-1.05908	-1.26066
2721	-0.433515	-1.21669			269	-1.04205	-1.25874
2735	-0.442056	-1.12215			270	-1.02477	-1.25666
2745	-0.238605	-1.35345			271	-1.0074	-1.25446
2760	-0.228003	-0.763477			272	-0.990086	-1.25213
2765	-0.164825	-0.549229			273	-0.97295	-1.24963
2769	-0.0902061	-1.08188			274	-0.956111	-1.24684
2775	-0.128474	-0.0549679			275	-0.939734	-1.24362
2781	-0.560208	-1.22502			276	-0.923979	-1.23972
2788	-0.83869	-1.22408			277	-0.909052	-1.23481
2801	-0.549559	0.251669			278	-0.895184	-1.22847
2841	-0.167597	-0.691423			279	-0.882666	-1.22019
2843	-0.220856	-1.09708			280	-0.87182	-1.20938
2849	-0.488256	-0.831639			281	-0.862952	-1.19539
2856	0.00400508	-0.446529			282	-0.856368	-1.17759
2861	-0.341328	-0.627128			283	-0.852197	-1.15543
2868	-0.531089	-0.8518			284	-0.850502	-1.12862
2870	-0.126616	-0.5154			285	-0.851128	-1.09721
2875	-0.163431	-0.565449			286	-0.853716	-1.06168
2882	-0.0314641	-0.887795			287	-0.857716	-1.02299
2915	-0.370903	-1.05879			288	-0.862427	-0.98249
2922	-0.272692	-0.919681			289	-0.867137	-0.941787
2924	-0.307154	-1.02013			290	-0.871216	-0.902548
2931	-0.254063	-0.726667			291	-0.874203	-0.866316
2936	-0.146121	-0.41497			292	-0.87584	-0.834363
2939	-0.400099	-1.04435			293	-0.876131	-0.8077
2942	-0.340874	-1.3011			294	-0.875226	-0.786975
2962	-0.826257	-1.53538			295	-0.873414	-0.77256
2965	-0.411499	-1.19778			296	-0.871078	-0.764616
2973	-0.290975	-0.567816			297	-0.86864	-0.76313
2974	-0.343594	-0.980604			298	-0.866519	-0.767952
2977	-0.24244	-0.601238			299	-0.865107	-0.778811
2993	-0.284763	-1.14058			300	-0.864744	-0.795332
2994	-0.318712	-0.602448			301	-0.865703	-0.817034
3007	-0.284583	-0.976489			302	-0.86816	-0.843309
3011	-0.307539	-0.591579			303	-0.872275	-0.873538
3016	-0.389461	-1.01681			304	-0.878068	-0.906955
3020	-0.292108	-0.923467			305	-0.885457	-0.942721
3021	-0.287823	-0.90401			306	-0.894383	-0.980077
3024	-0.523665	-0.763622			307	-0.904653	-1.01818
3040	-0.352995	-1.31508			308	-0.91605	-1.05626
3045	-0.429635	-0.959137			309	-0.928356	-1.09368
3053	-0.270238	-0.742063			310	-0.941272	-1.12981
3054	-0.389306	-1.06461			311	-0.954598	-1.1642
3056	-0.311995	-1.11933			312	-0.968109	-1.19651
3078	-0.181906	-0.807568			313	-0.981657	-1.22648
3080	-0.161363	-0.840078			314	-0.994965	-1.25404
3097	-0.302563	-0.989707			315	-1.00797	-1.27913
3106	-0.255496	-0.394801			316	-1.02056	-1.30177
3110	-0.290735	-0.662127			317	-1.03267	-1.32207
3120	-0.0831361	-0.686594			318	-1.04424	-1.34016
3121	0.120693	-0.504766			319	-1.05526	-1.3562
3130	-0.197076	0.139895			320	-1.06571	-1.37036
3133	-0.421468	-1.12484			321	-1.0756	-1.38281
3156	-0.555539	-0.993142			322	-1.08493	-1.39374
3170	-0.35066	-1.04171			323	-1.09374	-1.40332
3176	-0.380315	-0.54151			324	-1.10188	-1.41157
3187	-0.5071	-1.17862			325	-1.10912	-1.41881
3191	-0.41032	-1.1669			326	-1.11496	-1.42404
3194	-0.281671	-0.953732			327	-1.11809	-1.42642
3204	-0.266595	-1.00858			328	-1.1174	-1.4259
3216	-0.298697	-1.16174			329	-1.10979	-1.41972
3218	-0.417526	-1.15529			330	-1.08553	-1.40193
3221	-0.37389	-1.03572			331	-1.03764	-1.36784
3222	-0.245527	-0.840133			332	-0.952245	-1.3053
3237	-0.465105	-1.02174			333	-0.824416	-1.21133
3242	-0.176705	-0.915856			334	-0.67127	-1.09919
3243	-0.268426	-1.58982			335	-0.527535	-0.994819
3265	-0.309078	-1.24041			336	-0.419986	-0.917487
3282	-0.274028	-0.823621			337	-0.352929	-0.869847
3298	-0.364975	-1.0924			338	-0.315712	-0.843997
3302	-0.152144	-0.866852			339	-0.297025	-0.831588
3303	-0.284368	-0.960026			340	-0.28808	-0.826298
3320	-0.472065	-1.22787			341	-0.284164	-0.824709
3323	-0.437991	-1.17058			342	-0.282772	-0.825012
3330	-0.337823	-0.835369			343	-0.282439	-0.826095
3340	-0.367287	-1.05049			344	-0.283001	-0.82799
3342	-0.0629361	-0.85764			345	-0.283663	-0.830032
3354	-0.436266	-0.167684			346	-0.28459	-0.832322
3364	-0.23527	-1.61408			347	-0.28559	-0.834736
3368	-0.375476	-1.11726			348	-0.286564	-0.837207
3414	-0.40858	-0.803997			349	-0.287505	-0.839727
3418	-0.190887	-1.46964			350	-0.288408	-0.842287
3434	-0.549091	-1.06626			351	-0.289265	-0.844877
3443	-0.359334	-1.13814			352	-0.290071	-0.847487
3455	-0.540882	-0.997608			353	-0.290817	-0.850104
3456	-0.209021	-0.989448			354	-0.291495	-0.852715
3467	-0.386535	-1.28957			355	-0.292097	-0.855305
3470	-0.518752	-0.967776			356	-0.292614	-0.85786
3473	-0.467067	-1.27206			357	-0.293037	-0.860361
3475	-0.317678	-0.828161			358	-0.293359	-0.862808
3480	-0.193083	-0.458743			359	-0.293567	-0.865169
3486	-0.323398	-1.74905			360	-0.29366	-0.867424
3491	-0.346696	-1.44467			361	-0.293632	-0.869571
3496	-0.381963	-1.19437			362	-0.29347	-0.871599
3499	-0.302196	-1.1375			363	-0.293173	-0.873489
3503	-0.463856	-1.29384			364	-0.292747	-0.87525
3508	-0.387234	-1.14777			365	-0.292206	-0.876896
3516	-0.362348	-1.18041			366	-0.291574	-0.87846
3528	-0.359493	-1.09484			367	-0.290893	-0.880003
3530	-0.466357	-0.869069			368	-0.290238	-0.881627
3542	-0.581688	-1.12893			369	-0.289722	-0.883494
3543	-0.364859	-1.02465			370	-0.289521	-0.885845
3553	-0.377412	-0.590679			371	-0.289889	-0.889022
3560	-0.390303	-1.03693			372	-0.291174	-0.89347
3567	-0.303332	-0.878853			373	-0.293801	-0.899708
3574	-0.311871	-0.905499			374	-0.298358	-0.908206
3575	-0.307167	-1.32219			375	-0.304981	-0.91926
3653	-0.428855	-1.35371			376	-0.31371	-0.932533
3698	-0.313002	-0.957598			377	-0.324021	-0.947075
3700	-0.307863	-1.03			378	-0.334987	-0.961554
3712	-0.18158	-0.997285			379	-0.345524	-0.974588
3721	-0.241872	-1.10214			380	-0.354827	-0.985203
3740	-1.25495	-1.89567			381	-0.362527	-0.993111
3748	-0.138172	-0.826959			382	-0.368654	-0.998565
3758	-0.187982	-1.0099			383	-0.373427	-1.00197
3759	-0.22694	-0.965296			384	-0.377225	-1.00387
3764	-0.207656	-0.837291			385	-0.38044	-1.00487
3770	-0.067617	-0.434924			386	-0.383334	-1.00529
3785	-0.22852	-1.14068			387	-0.386147	-1.00539
3787	-0.328043	-1.0798			388	-0.389079	-1.00542
3789	-0.0561419	-1.03506			389	-0.392273	-1.00552
3806	-0.340776	-1.13372			390	-0.395863	-1.00587
3807	-0.305661	-1.03598			391	-0.399931	-1.00647
3813	-0.293101	-0.954704			392	-0.404549	-1.00746
3819	-0.237276	-1.06389			393	-0.409691	-1.00887
3822	-0.205725	-1.07818			394	-0.415324	-1.01073
3834	-0.279486	-0.76885			395	-0.421306	-1.01296
3836	-0.205793	-0.926182			396	-0.427428	-1.01544
3838	-0.487343	-1.29181			397	-0.433383	-1.01799
3839	-0.136494	-1.05087			398	-0.438786	-1.02033
3842	-0.513648	-1.2002			399	-0.443219	-1.02215
3843	-0.22157	-0.947612			400	-0.446263	-1.02306
3853	-0.23016	-1.05648			401	-0.447585	-1.02269
3854	-0.23836	-0.254201			402	-0.446981	-1.02077
3866	-0.152057	-1.03118			403	-0.444405	-1.0171
3873	-0.0262742	-0.851851			404	-0.439973	-1.01158
3875	-0.137158	-0.772104			405	-0.433972	-1.00425
3877	-0.182757	-1.11181			406	-0.426715	-0.995231
3882	-0.113334	-0.92065			407	-0.418636	-0.984747
3883	-0.0653874	-0.858653			408	-0.410208	-0.973064
3890	-0.095226	-0.14214			409	-0.401873	-0.960503
3891	-0.0369509	-0.821952			410	-0.39403	-0.947403
3899	-0.0400377	-0.37891			411	-0.387076	-0.934134
3900	-0.161494	-1.01308			412	-0.381402	-0.921102
3911	-0.211196	-0.927451			413	-0.377377	-0.908745
3913	-0.179186	-1.05521			414	-0.375339	-0.89753
3924	-0.603429	-1.11252			415	-0.375602	-0.887946
3925	-0.219952	-0.206667			416	-0.378442	-0.880497
3930	-0.293842	-0.958742			417	-0.384093	-0.875674
3931	-0.174532	-0.63954			418	-0.392727	-0.873924
3938	-0.206078	-0.863818			419	-0.404446	-0.875611
3942	-0.0846148	-0.42896			420	-0.419267	-0.880961
3943	-0.215943	-0.806922			421	-0.437117	-0.890021
3946	-0.128324	-1.00165			422	-0.457834	-0.902603
3947	-0.175542	-0.912389			423	-0.481161	-0.918337
3954	-0.239124	-0.877317			424	-0.506795	-0.936578
3957	-0.0758892	-0.866034			425	-0.534362	-0.9565
3960	-0.254476	-0.820654			426	-0.563454	-0.977216
3972	-0.0810569	-0.76468			427	-0.593666	-0.997816
3978	-0.265204	-0.87969			428	-0.624635	-1.01746
3984	-0.192837	-0.219994			429	-0.655986	-1.03549
4016	-0.160209	-1.20754			430	-0.687339	-1.05143
4017	-0.21345	-1.07372			431	-0.718373	-1.06503
4019	-0.294818	-0.916068			432	-0.748728	-1.07622
4020	-0.40485	-1.26208			433	-0.77806	-1.08509
4022	-0.143129	-1.21167			434	-0.806041	-1.09181
4023	-0.144903	-0.8944			435	-0.832315	-1.09666
4025	-0.243733	-0.897338			436	-0.856499	-1.09992
4032	-0.171531	-1.06543			437	-0.878179	-1.10185
4033	-0.192016	-0.773987			438	-0.896901	-1.10271
4035	-0.0935227	-0.70803			439	-0.912173	-1.10267
4047	-0.240485	-1.48644			440	-0.923346	-1.10197
4055	-0.431801	-0.745343			441	-0.929797	-1.10071
4058	-0.144445	-0.940151			442	-0.930742	-1.09897
4059	-0.0694665	-0.876779			443	-0.925452	-1.09682
4068	-0.157195	-0.431548			444	-0.913297	-1.09435
4071	-0.162461	-0.796658			445	-0.893901	-1.09158
4073	-0.10442	-0.970075			446	-0.867286	-1.08857
4074	-0.144895	-0.725519			447	-0.834119	-1.08545
4076	-0.319241	-1.12213			448	-0.795498	-1.08216
4091	-0.342773	-1.09269			449	-0.753457	-1.07894
4094	-0.254732	-0.647651			450	-0.710219	-1.07589
4103	-0.275641	-0.913739			451	-0.667984	-1.07311
4107	-0.158622	-0.951485			452	-0.62859	-1.07065
4108	-0.123035	-0.755426			453	-0.593292	-1.06854
4111	-0.112283	-0.775654			454	-0.562678	-1.06675
4113	-0.10692	-0.850283			455	-0.536778	-1.06522
4114	-0.164213	-0.763861			456	-0.515262	-1.06386
4124	-0.0491996	-0.856086			457	-0.497531	-1.06257
4125	-0.148128	-0.859354			458	-0.482906	-1.06126
4129	-0.229741	-1.10837			459	-0.470728	-1.05982
4131	0.0243832	-0.194979			460	-0.46037	-1.05813
4134	-0.22247	-1.07415			461	-0.451338	-1.05608
4137	-0.150312	-0.861664			462	-0.443275	-1.05359
4142	-0.114699	-0.980957			463	-0.435823	-1.05048
4143	-0.25216	-1.28			464	-0.428885	-1.04671
4148	-0.258536	-1.08753			465	-0.42229	-1.04219
4149	-0.145516	-1.1333			466	-0.416096	-1.03687
4163	-0.157859	-0.828759			467	-0.410436	-1.03077
4170	-0.176934	-1.11559			468	-0.405448	-1.02395
4191	-0.369341	-1.17456			469	-0.401399	-1.01654
4199	-0.0166525	-0.787824			470	-0.398585	-1.00874
4204	-0.182808	-0.410158			471	-0.39728	-1.0008
4205	-0.196684	-0.881353			472	-0.397744	-0.993024
4217	-0.232248	-1.04327			473	-0.400335	-0.985724
4221	-0.229276	-1.00457			474	-0.405304	-0.979249
4225	-0.28185	-1.14428			475	-0.412836	-0.973912
4228	-0.06455	-0.797426			476	-0.423172	-0.970027
4229	-0.0903208	-1.12971			477	-0.436554	-0.967894
4239	-0.186516	-1.06368			478	-0.453227	-0.967789
4241	-0.0510807	-0.760347			479	-0.473495	-0.969997
4256	-0.218376	-0.670139			480	-0.497478	-0.974673
4257	-0.158152	-0.835305			481	-0.525358	-0.981985
4265	-0.276172	-0.945545			482	-0.557169	-0.991991
4266	-0.155401	-1.01892			483	-0.59276	-1.00462
4269	-0.254295	-1.01704			484	-0.631699	-1.01962
4281	-0.21041	-1.30794			485	-0.673342	-1.03659
4287	-0.195484	-0.937792			486	-0.716772	-1.05495
4307	-0.621803	-1.07648			487	-0.760883	-1.07399
4308	-0.297739	-1.15491			488	-0.80449	-1.09294
4311	-0.163438	-0.93664			489	-0.846414	-1.11105
4312	-0.278422	-0.980694			490	-0.885702	-1.12769
4323	-0.453659	-1.11807			491	-0.921657	-1.14238
4326	-0.178142	-1.12529			492	-0.953784	-1.15484
4336	-0.054293	-1.1485			493	-0.98204	-1.16502
4343	-0.18518	-1.13445			494	-1.00657	-1.173
4355	-0.300639	-1.76169			495	-1.02762	-1.17906
4356	-0.26105	-1.05411			496	-1.0457	-1.18351
4378	-0.30878	-1.09751			497	-1.06121	-1.18675
4379	-0.143533	-0.991503			498	-1.07454	-1.18917
4385	-0.174394	-0.907495			499	-1.0862	-1.19114
4387	-0.222918	-0.533024			500	-1.09655	-1.19302
4393	-0.313172	-1.13639			501	-1.10584	-1.19509
4395	-0.316376	-0.846343			502	-1.11427	-1.19758
4399	-0.143351	-1.07911			503	-1.12189	-1.20067
4404	-0.146638	-0.99107			504	-1.1288	-1.20442
4412	-0.153602	-1.01002			505	-1.13481	-1.20874
4414	-0.193525	-0.937596			506	-1.13995	-1.2137
4418	-0.21535	-0.512371			507	-1.14379	-1.21904
4426	-0.425153	-0.922659			508	-1.14616	-1.22458
4428	-0.12679	-0.854892			509	-1.14665	-1.23001
4430	-0.205714	-1.15029			510	-1.14471	-1.23505
4431	-0.101529	-1.09239			511	-1.13989	-1.23932
4443	-0.36449	-0.88912			512	-1.13134	-1.24229
4445	-0.373082	-0.892042			513	-1.11853	-1.24366
4448	-0.18727	-0.986036			514	-1.1009	-1.24311
4458	-0.230604	-1.20509			515	-1.07809	-1.24045
4460	-0.214227	-0.511067			516	-1.05003	-1.23564
4466	-0.383202	-0.92381			517	-1.01708	-1.22881
4470	-0.15237	-0.729383			518	-0.980133	-1.22031
4478	-0.173407	-0.645943			519	-0.94032	-1.21062
4484	-0.0887838	-0.265759			520	-0.898998	-1.20026
4499	-0.186638	-1.0709			521	-0.857497	-1.18975
4516	-0.10109	-0.93118			522	-0.816941	-1.1795
4518	-0.142874	-1.13955			523	-0.778152	-1.16978
4530	-0.158232	-1.06999			524	-0.74163	-1.16077
4547	-0.0599569	-0.898172			525	-0.707593	-1.15256
4556	-0.194261	-0.933093			526	-0.676072	-1.14516
4557	-0.285506	-1.76376			527	-0.646982	-1.13861
4565	-0.180458	-1.00756			528	-0.620161	-1.13286
4571	0.00515209	-0.86558			529	-0.595471	-1.12791
4572	-0.0371467	-1.03467			530	-0.572767	-1.1239
4577	-0.0532861	-0.33971			531	-0.551917	-1.12081
4587	-0.0417384	-0.681299			532	-0.53281	-1.11856
4589	-0.367074	-0.881121			533	-0.515435	-1.11745
4592	-0.150235	-0.826101			534	-0.4997	-1.11735
4596	-0.0673282	-0.273994			535	-0.485539	-1.11818
4599	-0.0726519	-0.842331			536	-0.472873	-1.11976
					537	-0.461649	-1.12207
					538	-0.451763	-1.1246
					539	-0.443036	-1.12682
					540	-0.435248	-1.12794
					541	-0.428132	-1.12683
					542	-0.421319	-1.12191
					543	-0.414461	-1.11157
					544	-0.407056	-1.09316
					545	-0.398556	-1.06395
					546	-0.388346	-1.02069
					547	-0.37585	-0.959829
					548	-0.360522	-0.878169
					549	-0.34204	-0.773721
					550	-0.320377	-0.6462
					551	-0.295956	-0.49811
					552	-0.269687	-0.335086
					553	-0.242797	-0.165005
					554	-0.216662	0.00300234
					555	-0.192494	0.160665
					556	-0.171155	0.301782
					557	-0.153044	0.422967
					558	-0.138202	0.523446
					559	-0.126406	0.604325
					560	-0.117179	0.668016
					561	-0.110022	0.717437
					562	-0.104506	0.755275
					563	-0.100241	0.784019
					564	-0.0968732	0.805864
					565	-0.0941122	0.822621
					566	-0.0917492	0.835688
					567	-0.0896344	0.846103
					568	-0.0876721	0.854623
					569	-0.0857714	0.86194
					570	-0.0839081	0.868391
					571	-0.0820908	0.874311
					572	-0.0803232	0.879878
					573	-0.078657	0.885257
					574	-0.0771357	0.890606
					575	-0.0758695	0.895766
					576	-0.0749416	0.900839
					577	-0.0744715	0.905733
					578	-0.0745604	0.910461
					579	-0.075335	0.914954
					580	-0.0769209	0.919184
					581	-0.0794599	0.922948
					582	-0.083072	0.926173
					583	-0.0878642	0.928765
					584	-0.0939335	0.930576
					585	-0.10134	0.931443
					586	-0.110094	0.931207
					587	-0.120131	0.929713
					588	-0.131322	0.92683
					589	-0.143429	0.922478
					590	-0.156121	0.916652
					591	-0.168993	0.909431
					592	-0.181586	0.900994
					593	-0.193432	0.891613
					594	-0.204102	0.881619
					595	-0.213279	0.871404
					596	-0.220714	0.861343
					597	-0.226298	0.851732
					598	-0.23004	0.842833
					599	-0.232021	0.834811
					600	-0.23237	0.827784
					601	-0.231266	0.821794
					602	-0.228905	0.816836
					603	-0.225473	0.812874
					604	-0.221156	0.809841
					605	-0.216138	0.807655
					606	-0.210583	0.806223
					607	-0.204658	0.805439
					608	-0.19853	0.805183
					609	-0.192337	0.805356
					610	-0.186236	0.805833
					611	-0.180367	0.8065
					612	-0.174848	0.807253
					613	-0.169788	0.808
					614	-0.16528	0.808662
					615	-0.161387	0.809191
					616	-0.158156	0.809548
					617	-0.155613	0.809725
					618	-0.153763	0.809728
					619	-0.152592	0.809554
					620	-0.15206	0.809289
					621	-0.152121	0.808954
					622	-0.152719	0.808624
					623	-0.153786	0.808349
					624	-0.155253	0.808153
					625	-0.157058	0.808029
					626	-0.159117	0.807983
					627	-0.161367	0.80794
					628	-0.163765	0.807779
					629	-0.166257	0.807288
					630	-0.168812	0.806164
					631	-0.171395	0.804074
					632	-0.174001	0.800478
					633	-0.176633	0.794702
					634	-0.179297	0.786002
					635	-0.182026	0.773562
					636	-0.184845	0.756575
					637	-0.187766	0.734434
					638	-0.190817	0.706917
					639	-0.193983	0.674424
					640	-0.197237	0.638
					641	-0.200532	0.599316
					642	-0.20386	0.56024
					643	-0.207113	0.522681
					644	-0.210293	0.487957
					645	-0.213383	0.456825
					646	-0.216426	0.429577
					647	-0.219455	0.405921
					648	-0.22249	0.385354
					649	-0.225584	0.367257
					650	-0.228763	0.351023
					651	-0.232057	0.336094
					652	-0.235473	0.322056
					653	-0.239044	0.308516
					654	-0.242735	0.295372
					655	-0.246513	0.282554
					656	-0.250343	0.270112
					657	-0.254159	0.25828
					658	-0.257875	0.2474
					659	-0.261394	0.237907
					660	-0.264647	0.23023
					661	-0.267501	0.224775
					662	-0.269899	0.221896
					663	-0.271803	0.221708
					664	-0.273219	0.224109
					665	-0.274187	0.228896
					666	-0.274802	0.235566
					667	-0.275162	0.243545
					668	-0.275394	0.252303
					669	-0.275626	0.261312
					670	-0.275982	0.270119
					671	-0.276566	0.278401
					672	-0.27747	0.285948
					673	-0.27879	0.292616
					674	-0.280601	0.298357
					675	-0.282975	0.303173
					676	-0.285976	0.30711
					677	-0.289661	0.310238
					678	-0.29408	0.312673
					679	-0.299266	0.314524
					680	-0.305226	0.315894
					681	-0.311958	0.317006
					682	-0.319409	0.317994
					683	-0.327483	0.31904
					684	-0.336017	0.320333
					685	-0.344804	0.32202
					686	-0.353561	0.324233
					687	-0.361966	0.327051
					688	-0.369661	0.330461
					689	-0.376284	0.334387
					690	-0.381509	0.338663
					691	-0.385081	0.34304
					692	-0.386844	0.347229
					693	-0.386752	0.350935
					694	-0.384876	0.353837
					695	-0.381378	0.355704
					696	-0.376482	0.356372
					697	-0.370451	0.355742
					698	-0.363545	0.353785
					699	-0.356034	0.350556
					700	-0.348155	0.346156
					701	-0.340113	0.340747
					702	-0.332087	0.334518
					703	-0.324229	0.327686
					704	-0.316668	0.320504
					705	-0.3095	0.313224
					706	-0.302808	0.306089
					707	-0.29669	0.299343
					708	-0.291177	0.293243
					709	-0.286315	0.287984
					710	-0.282131	0.283716
					711	-0.278661	0.280577
					712	-0.27593	0.278629
					713	-0.273962	0.277888
					714	-0.272785	0.278258
					715	-0.272432	0.279613
					716	-0.272941	0.281758
					717	-0.274343	0.28446
					718	-0.276716	0.287389
					719	-0.280072	0.290265
					720	-0.284435	0.292799
					721	-0.289761	0.29478
					722	-0.295975	0.296071
					723	-0.302932	0.296675
					724	-0.310423	0.296682
					725	-0.318209	0.29627
					726	-0.326019	0.295716
					727	-0.333562	0.295246
					728	-0.340581	0.295068
					729	-0.346854	0.295311
					730	-0.352234	0.296046
					731	-0.356586	0.297176
					732	-0.359846	0.298566
					733	-0.362019	0.300076
					734	-0.363103	0.301436
					735	-0.363165	0.302374
					736	-0.362266	0.302603
					737	-0.360486	0.301838
					738	-0.357931	0.299819
					739	-0.354708	0.296316
					740	-0.350923	0.291154
					741	-0.346687	0.284208
					742	-0.342091	0.27548
					743	-0.337242	0.265033
					744	-0.332225	0.25302
					745	-0.327111	0.239681
					746	-0.321968	0.225359
					747	-0.316849	0.210418
					748	-0.311798	0.195276
					749	-0.306851	0.180344
					750	-0.302043	0.165996
					751	-0.297409	0.152606
					752	-0.292985	0.140475
					753	-0.288821	0.129874
					754	-0.284973	0.12101
					755	-0.281511	0.114065
					756	-0.278518	0.109162
					757	-0.27608	0.106383
					758	-0.27429	0.105795
					759	-0.273241	0.1074
					760	-0.273012	0.111159
					761	-0.273656	0.116972
					762	-0.275191	0.124678
					763	-0.277585	0.13404
					764	-0.280765	0.14476
					765	-0.284595	0.156482
					766	-0.288897	0.168811
					767	-0.293465	0.18134
					768	-0.298073	0.193668
					769	-0.30252	0.205462
					770	-0.306607	0.216411
					771	-0.310186	0.226284
					772	-0.313155	0.234917
					773	-0.315454	0.242236
					774	-0.317072	0.248214
					775	-0.318043	0.252895
					776	-0.318425	0.256347
					777	-0.318294	0.258684
					778	-0.317757	0.260058
					779	-0.316924	0.260611
					780	-0.315907	0.260495
					781	-0.314803	0.259886
					782	-0.313718	0.258943
					783	-0.312737	0.257798
					784	-0.311945	0.256587
					785	-0.311421	0.255396
					786	-0.311246	0.254378
					787	-0.311515	0.253606
					788	-0.312341	0.253225
					789	-0.31382	0.253286
					790	-0.316129	0.253912
					791	-0.319447	0.255228
					792	-0.323967	0.257347
					793	-0.329859	0.260363
					794	-0.337213	0.264333
					795	-0.345977	0.26923
					796	-0.35575	0.274766
					797	-0.365902	0.280528
					798	-0.37558	0.286014
					799	-0.383864	0.290605
					800	-0.389915	0.293866
					801	-0.393326	0.295536
					802	-0.394086	0.295623
					803	-0.392434	0.294353
					804	-0.388863	0.291934
					805	-0.38389	0.288673
					806	-0.378012	0.284835
					807	-0.371657	0.280677
					808	-0.365227	0.27637
					809	-0.359075	0.272066
					810	-0.353526	0.267887
					811	-0.348888	0.263894
					812	-0.345466	0.260108
					813	-0.343547	0.256566
					814	-0.343403	0.253222
					815	-0.345258	0.250009
					816	-0.349272	0.246832
					817	-0.355497	0.243528
					818	-0.363878	0.239971
					819	-0.374226	0.236007
					820	-0.38622	0.23152
					821	-0.399432	0.226424
					822	-0.413359	0.220687
					823	-0.427475	0.214342
					824	-0.441269	0.2075
					825	-0.45429	0.200284
					826	-0.46618	0.192881
					827	-0.476659	0.18554
					828	-0.485558	0.178423
					829	-0.49279	0.171684
					830	-0.498341	0.165441
					831	-0.502251	0.159813
					832	-0.504612	0.154775
					833	-0.505537	0.15025
					834	-0.505144	0.146114
					835	-0.503589	0.142066
					836	-0.501038	0.13767
					837	-0.497694	0.132277
					838	-0.493807	0.124958
					839	-0.489638	0.114556
					840	-0.485535	0.0995755
					841	-0.481948	0.0781071
					842	-0.479429	0.0479544
					843	-0.478655	0.00678227
					844	-0.480419	-0.0476321
					845	-0.485539	-0.116785
					846	-0.494679	-0.200674
					847	-0.508355	-0.297796
					848	-0.52671	-0.404684
					849	-0.549387	-0.516293
					850	-0.575564	-0.626959
					851	-0.604356	-0.731689
					852	-0.634769	-0.826871
					853	-0.665873	-0.910314
					854	-0.697059	-0.981599
					855	-0.727908	-1.04136
					856	-0.758145	-1.09084
					857	-0.787657	-1.13158
					858	-0.816342	-1.16499
					859	-0.844139	-1.19239
					860	-0.87095	-1.21484
					861	-0.896672	-1.23326
					862	-0.921157	-1.24836
					863	-0.944217	-1.26059
					864	-0.965724	-1.27044
					865	-0.985438	-1.27828
					866	-1.00322	-1.28442
					867	-1.01893	-1.28913
					868	-1.03246	-1.29262
					869	-1.04385	-1.29531
					870	-1.05317	-1.29742
					871	-1.06058	-1.2993
					872	-1.06633	-1.30113
					873	-1.07069	-1.30317
					874	-1.07394	-1.30554
					875	-1.07631	-1.3083
					876	-1.07796	-1.31146
					877	-1.07903	-1.31494
					878	-1.07952	-1.31859
					879	-1.07933	-1.3222
					880	-1.07825	-1.32553
					881	-1.076	-1.32828
					882	-1.0722	-1.33008
					883	-1.06633	-1.33052
					884	-1.05773	-1.32909
					885	-1.04573	-1.32523
					886	-1.02953	-1.31833
					887	-1.0083	-1.3077
					888	-0.981392	-1.29278
					889	-0.948358	-1.27319
					890	-0.909386	-1.24893
					891	-0.865235	-1.22046
					892	-0.817443	-1.18885
					893	-0.768191	-1.15559
					894	-0.719783	-1.12241
					895	-0.674484	-1.09113
					896	-0.633972	-1.06308
					897	-0.599199	-1.03913
					898	-0.570381	-1.01963
					899	-0.547189	-1.00449
					900	-0.528874	-0.993318
					901	-0.514559	-0.985571
					902	-0.503308	-0.980638
					903	-0.494309	-0.977942
					904	-0.486753	-0.976974
					905	-0.479969	-0.977202
					906	-0.473383	-0.978148
					907	-0.466518	-0.979355
					908	-0.458967	-0.980358
					909	-0.450486	-0.980731
					910	-0.440876	-0.980018
					911	-0.430085	-0.977791
					912	-0.418187	-0.973675
					913	-0.4055	-0.967412
					914	-0.392366	-0.958837
					915	-0.37935	-0.947965
					916	-0.367003	-0.934942
					917	-0.355988	-0.920171
					918	-0.346793	-0.904029
					919	-0.339864	-0.88701
					920	-0.335434	-0.869556
					921	-0.333575	-0.852017
					922	-0.334273	-0.834703
					923	-0.33735	-0.817761
					924	-0.342556	-0.801261
					925	-0.349587	-0.785172
					926	-0.358074	-0.769403
					927	-0.367647	-0.753859
					928	-0.377898	-0.738442
					929	-0.388375	-0.723107
					930	-0.39857	-0.707885
					931	-0.407944	-0.692909
					932	-0.415857	-0.67848
					933	-0.42161	-0.665031
					934	-0.424498	-0.65326
					935	-0.42386	-0.643864
					936	-0.419192	-0.637654
					937	-0.410357	-0.635196
					938	-0.397676	-0.636728
					939	-0.381907	-0.641971
					940	-0.364302	-0.650297
					941	-0.346133	-0.660573
					942	-0.328602	-0.671508
					943	-0.312601	-0.682055
					944	-0.298642	-0.691368
					945	-0.286885	-0.699006
					946	-0.277221	-0.704818
					947	-0.269394	-0.708849
					948	-0.263086	-0.711328
					949	-0.257986	-0.712604
					950	-0.253798	-0.712955
					951	-0.250282	-0.712684
					952	-0.24725	-0.712118
					953	-0.244566	-0.711552
					954	-0.242142	-0.711273
					955	-0.239931	-0.711537
					956	-0.237948	-0.712646
					957	-0.236215	-0.714885
					958	-0.2348	-0.718484
					959	-0.233809	-0.723689
					960	-0.233398	-0.730777
					961	-0.233727	-0.739954
					962	-0.234921	-0.751273
					963	-0.237174	-0.764732
					964	-0.240527	-0.780061
					965	-0.244977	-0.796814
					966	-0.250411	-0.81441
					967	-0.256656	-0.832053
					968	-0.263439	-0.849061
					969	-0.270485	-0.864875
					970	-0.277557	-0.879122
					971	-0.284484	-0.891658
					972	-0.291175	-0.902525
					973	-0.29761	-0.911903
					974	-0.303827	-0.920069
					975	-0.309888	-0.927276
					976	-0.315858	-0.933753
					977	-0.321812	-0.939667
					978	-0.327763	-0.945127
					979	-0.333717	-0.950151
					980	-0.33963	-0.954682
					981	-0.345405	-0.958604
					982	-0.350919	-0.961776
					983	-0.356027	-0.963997
					984	-0.360564	-0.965086
					985	-0.364352	-0.964887
					986	-0.367237	-0.963287
					987	-0.369119	-0.960255
					988	-0.369941	-0.95585
					989	-0.369716	-0.950212
					990	-0.368506	-0.943536
					991	-0.366443	-0.936122
					992	-0.363689	-0.928271
					993	-0.360469	-0.920345
					994	-0.356994	-0.912683
					995	-0.353479	-0.905597
					996	-0.350143	-0.899371
					997	-0.347161	-0.894224
					998	-0.34466	-0.890315
					999	-0.342726	-0.887739
					1000	-0.341394	-0.886529
					1001	-0.340654	-0.886668
					1002	-0.340459	-0.888088
					1003	-0.34073	-0.890687
					1004	-0.34136	-0.89432
					1005	-0.342236	-0.898854
					1006	-0.343233	-0.904124
					1007	-0.344224	-0.909951
					1008	-0.345082	-0.916147
					1009	-0.345667	-0.922491
					1010	-0.345894	-0.928792
					1011	-0.345658	-0.934833
					1012	-0.344854	-0.940331
					1013	-0.343413	-0.945087
					1014	-0.341271	-0.948893
					1015	-0.338377	-0.951497
					1016	-0.334701	-0.95268
					1017	-0.330228	-0.952234
					1018	-0.324963	-0.94997
					1019	-0.318935	-0.94572
					1020	-0.312173	-0.939324
					1021	-0.304804	-0.930719
					1022	-0.296888	-0.919838
					1023	-0.288554	-0.906679
					1024	-0.279947	-0.891321
					1025	-0.271238	-0.873949
					1026	-0.262595	-0.854822
					1027	-0.25419	-0.834309
					1028	-0.246184	-0.812851
					1029	-0.238708	-0.790955
					1030	-0.231874	-0.769109
					1031	-0.225777	-0.747832
					1032	-0.220476	-0.727542
					1033	-0.216013	-0.708614
					1034	-0.212419	-0.691328
					1035	-0.209731	-0.6759
					1036	-0.208001	-0.662537
					1037	-0.207291	-0.651373
					1038	-0.207657	-0.642481
					1039	-0.209196	-0.636008
					1040	-0.211993	-0.632066
					1041	-0.216158	-0.630834
					1042	-0.221788	-0.632421
					1043	-0.228943	-0.636991
					1044	-0.237657	-0.644663
					1045	-0.247917	-0.655569
					1046	-0.25962	-0.669719
					1047	-0.272572	-0.687094
					1048	-0.286463	-0.707446
					1049	-0.300846	-0.730339
					1050	-0.315196	-0.755239
					1051	-0.328958	-0.781298
					1052	-0.341585	-0.807773
					1053	-0.352617	-0.833838
					1054	-0.361736	-0.858787
					1055	-0.368786	-0.882092
					1056	-0.373772	-0.903426
					1057	-0.376825	-0.922673
					1058	-0.378172	-0.939849
					1059	-0.378088	-0.955093
					1060	-0.376832	-0.968598
					1061	-0.37468	-0.980596
					1062	-0.371874	-0.991307
					1063	-0.36861	-1.00092
					1064	-0.365063	-1.00962
					1065	-0.361367	-1.01755
					1066	-0.357622	-1.02484
					1067	-0.353912	-1.03158
					1068	-0.350299	-1.03791
					1069	-0.346814	-1.04386
					1070	-0.343476	-1.04953
					1071	-0.340308	-1.055
					1072	-0.337304	-1.06035
					1073	-0.334464	-1.06563
					1074	-0.33173	-1.07084
					1075	-0.329109	-1.07604
					1076	-0.326583	-1.08124
					1077	-0.324109	-1.08633
					1078	-0.321674	-1.09128
					1079	-0.319258	-1.09596
					1080	-0.316847	-1.10024
					1081	-0.314432	-1.10391
					1082	-0.312018	-1.10673
					1083	-0.3096	-1.10842
					1084	-0.307221	-1.10875
					1085	-0.304913	-1.10744
					1086	-0.302739	-1.10431
					1087	-0.300765	-1.09922
					1088	-0.299053	-1.09235
					1089	-0.297686	-1.08388
					1090	-0.296739	-1.07424
					1091	-0.296271	-1.06396
					1092	-0.296327	-1.05357
					1093	-0.296907	-1.04362
					1094	-0.297996	-1.03457
					1095	-0.299541	-1.02669
					1096	-0.301501	-1.02013
					1097	-0.303795	-1.01486
					1098	-0.306335	-1.01076
					1099	-0.30903	-1.00761
					1100	-0.311791	-1.00515
					1101	-0.314527	-1.00312
					1102	-0.317148	-1.00126
					1103	-0.319573	-0.999355
					1104	-0.321729	-0.997217
					1105	-0.323553	-0.99472
					1106	-0.325003	-0.991811
					1107	-0.326057	-0.988467
					1108	-0.326692	-0.984767
					1109	-0.326931	-0.980809
					1110	-0.326807	-0.976747
					1111	-0.326365	-0.972784
					1112	-0.325669	-0.969144
					1113	-0.3248	-0.966054
					1114	-0.323825	-0.963746
					1115	-0.322804	-0.962445
					1116	-0.321815	-0.962315
					1117	-0.320919	-0.963502
					1118	-0.32016	-0.966096
					1119	-0.319579	-0.970155
					1120	-0.319209	-0.975688
					1121	-0.319067	-0.982649
					1122	-0.319166	-0.990987
					1123	-0.319523	-1.00056
					1124	-0.320156	-1.01122
					1125	-0.321095	-1.02275
					1126	-0.322375	-1.03486
					1127	-0.32402	-1.0472
					1128	-0.326062	-1.05935
					1129	-0.328528	-1.07081
					1130	-0.331455	-1.08121
					1131	-0.33482	-1.09022
					1132	-0.338577	-1.09745
					1133	-0.342666	-1.1029
					1134	-0.346968	-1.10658
					1135	-0.351376	-1.1087
					1136	-0.355811	-1.10953
					1137	-0.36019	-1.10935
					1138	-0.364428	-1.10837
					1139	-0.368455	-1.10679
					1140	-0.372215	-1.10477
					1141	-0.375652	-1.10246
					1142	-0.378707	-1.09996
					1143	-0.381328	-1.0974
					1144	-0.383471	-1.09488
					1145	-0.385108	-1.09255
					1146	-0.386237	-1.09053
					1147	-0.386849	-1.08896
					1148	-0.386959	-1.08794
					1149	-0.386619	-1.08759
					1150	-0.385883	-1.08799
					1151	-0.384804	-1.08919
					1152	-0.383459	-1.09118
					1153	-0.381917	-1.09398
					1154	-0.380256	-1.09754
					1155	-0.378537	-1.10183
					1156	-0.376835	-1.10672
					1157	-0.375212	-1.11211
					1158	-0.373726	-1.11785
					1159	-0.372434	-1.12377
					1160	-0.371383	-1.12969
					1161	-0.370619	-1.13542
					1162	-0.370181	-1.14072
					1163	-0.370101	-1.14539
					1164	-0.370405	-1.14918
					1165	-0.371107	-1.15188
					1166	-0.372213	-1.15327
					1167	-0.373716	-1.15316
					1168	-0.375593	-1.1514
					1169	-0.377804	-1.14787
					1170	-0.38029	-1.14253
					1171	-0.382972	-1.1354
					1172	-0.385757	-1.12656
					1173	-0.388518	-1.11623
					1174	-0.391137	-1.10465
					1175	-0.393483	-1.09215
					1176	-0.39543	-1.0791
					1177	-0.396864	-1.06589
					1178	-0.397703	-1.05293
					1179	-0.397884	-1.04056
					1180	-0.397378	-1.0291
					1181	-0.396191	-1.01878
					1182	-0.394358	-1.00978
					1183	-0.391939	-1.00219
					1184	-0.389012	-0.996056
					1185	-0.385672	-0.991344
					1186	-0.382007	-0.987999
					1187	-0.378116	-0.985935
					1188	-0.374085	-0.98501
					1189	-0.369992	-0.985127
					1190	-0.365915	-0.986149
					1191	-0.36192	-0.987977
					1192	-0.358053	-0.990492
					1193	-0.354356	-0.993606
					1194	-0.350861	-0.997211
					1195	-0.347611	-1.00131
					1196	-0.344642	-1.00594
					1197	-0.342004	-1.01116
					1198	-0.339761	-1.0171
					1199	-0.338024	-1.02402
					1200	-0.336914	-1.03231
					1201	-0.336665	-1.04256
					1202	-0.33754	-1.05549
					1203	-0.339907	-1.07201
					1204	-0.34411	-1.09292
					1205	-0.350397	-1.11866
					1206	-0.358681	-1.14875
					1207	-0.368488	-1.18152
					1208	-0.378891	-1.21423
					1209	-0.388647	-1.2438
					1210	-0.396826	-1.2676
					1211	-0.402854	-1.28457
					1212	-0.406553	-1.29473
					1213	-0.408029	-1.29883
					1214	-0.407587	-1.29766
					1215	-0.405523	-1.29204
					1216	-0.40211	-1.28276
					1217	-0.397223	-1.27023
					1218	-0.391089	-1.25455
					1219	-0.383916	-1.2365
					1220	-0.375914	-1.21657
					1221	-0.367317	-1.19543
					1222	-0.358395	-1.17381
					1223	-0.349583	-1.15263
					1224	-0.341212	-1.13269
					1225	-0.333616	-1.1147
					1226	-0.327056	-1.09916
					1227	-0.321779	-1.08649
					1228	-0.317886	-1.07674
					1229	-0.315436	-1.06987
					1230	-0.314434	-1.06569
					1231	-0.314845	-1.06395
					1232	-0.31659	-1.06434
					1233	-0.319619	-1.06653
					1234	-0.323796	-1.07018
					1235	-0.328967	-1.07492
					1236	-0.334929	-1.08036
					1237	-0.34142	-1.08606
					1238	-0.348113	-1.09158
					1239	-0.354629	-1.09644
					1240	-0.360534	-1.10015
					1241	-0.365391	-1.1023
					1242	-0.368762	-1.1025
					1243	-0.370292	-1.10051
					1244	-0.369737	-1.09623
					1245	-0.366971	-1.08971
					1246	-0.362023	-1.08117
					1247	-0.355052	-1.07095
					1248	-0.346354	-1.05953
					1249	-0.336296	-1.04743
					1250	-0.325295	-1.03515
					1251	-0.313785	-1.02322
					1252	-0.302179	-1.01209
					1253	-0.290859	-1.00215
					1254	-0.280165	-0.993704
					1255	-0.270385	-0.987008
					1256	-0.261747	-0.982184
					1257	-0.254422	-0.979279
					1258	-0.248522	-0.978246
					1259	-0.244103	-0.978947
					1260	-0.241148	-0.981154
					1261	-0.239604	-0.984588
					1262	-0.239355	-0.98891
					1263	-0.240228	-0.993734
					1264	-0.242035	-0.998693
					1265	-0.244553	-1.00342
					1266	-0.24754	-1.00758
					1267	-0.250793	-1.01098
					1268	-0.254089	-1.01339
					1269	-0.257236	-1.0147
					1270	-0.260093	-1.01489
					1271	-0.26252	-1.01394
					1272	-0.264416	-1.01189
					1273	-0.265696	-1.00881
					1274	-0.266294	-1.00477
					1275	-0.266153	-0.999844
					1276	-0.265221	-0.994087
					1277	-0.263462	-0.987548
					1278	-0.260819	-0.980281
					1279	-0.257251	-0.972311
					1280	-0.252767	-0.963701
					1281	-0.24736	-0.954484
					1282	-0.241049	-0.944695
					1283	-0.233888	-0.934373
					1284	-0.225989	-0.923624
					1285	-0.217498	-0.91253
					1286	-0.208605	-0.901205
					1287	-0.199537	-0.88978
					1288	-0.190543	-0.878392
					1289	-0.181898	-0.867193
					1290	-0.173858	-0.856319
					1291	-0.166671	-0.845909
					1292	-0.160553	-0.836094
					1293	-0.155678	-0.826978
					1294	-0.152176	-0.818653
					1295	-0.150128	-0.811192
					1296	-0.149558	-0.804656
					1297	-0.150433	-0.799051
					1298	-0.152665	-0.794412
					1299	-0.156114	-0.790712
					1300	-0.160584	-0.787916
					1301	-0.16583	-0.785956
					1302	-0.17158	-0.784761
					1303	-0.17754	-0.784232
					1304	-0.18341	-0.784252
					1305	-0.188922	-0.784706
					1306	-0.193843	-0.785475
					1307	-0.198002	-0.786464
					1308	-0.201293	-0.78759
					1309	-0.203678	-0.78876
					1310	-0.205158	-0.7899
					1311	-0.205805	-0.790944
					1312	-0.20571	-0.791836
					1313	-0.204996	-0.792566
					1314	-0.203792	-0.793073
					1315	-0.202233	-0.793335
					1316	-0.200441	-0.793322
					1317	-0.198537	-0.793038
					1318	-0.196634	-0.792529
					1319	-0.194833	-0.791825
					1320	-0.19323	-0.791068
					1321	-0.191912	-0.790451
					1322	-0.190942	-0.790271
					1323	-0.190404	-0.790884
					1324	-0.19035	-0.792754
					1325	-0.190808	-0.796366
					1326	-0.191793	-0.802269
					1327	-0.193278	-0.810846
					1328	-0.195189	-0.822304
					1329	-0.197412	-0.836532
					1330	-0.199791	-0.853051
					1331	-0.20216	-0.871105
					1332	-0.204374	-0.88976
					1333	-0.206305	-0.908008
					1334	-0.207871	-0.924979
					1335	-0.209042	-0.940048
					1336	-0.209824	-0.952815
					1337	-0.210251	-0.963109
					1338	-0.210357	-0.97094
					1339	-0.210199	-0.976422
					1340	-0.209817	-0.97973
					1341	-0.209266	-0.981095
					1342	-0.208587	-0.980675
					1343	-0.207805	-0.978686
					1344	-0.206946	-0.975279
					1345	-0.206044	-0.970639
					1346	-0.205114	-0.964893
					1347	-0.204188	-0.95824
					1348	-0.203283	-0.950809
					1349	-0.202417	-0.942801
					1350	-0.201609	-0.934417
					1351	-0.200876	-0.925841
					1352	-0.200219	-0.917287
					1353	-0.199634	-0.908932
					1354	-0.199108	-0.900953
					1355	-0.198614	-0.893494
					1356	-0.198111	-0.886667
					1357	-0.197546	-0.880542
					1358	-0.196857	-0.875157
					1359	-0.195981	-0.870532
					1360	-0.19486	-0.866644
					1361	-0.19344	-0.863466
					1362	-0.19169	-0.860952
					1363	-0.189598	-0.85908
					1364	-0.187182	-0.857825
					1365	-0.184486	-0.85717
					1366	-0.181582	-0.857122
					1367	-0.178548	-0.857671
					1368	-0.175481	-0.858837
					1369	-0.172477	-0.860635
					1370	-0.169631	-0.863074
					1371	-0.167021	-0.866162
					1372	-0.164709	-0.869907
					1373	-0.162751	-0.874293
					1374	-0.161179	-0.879304
					1375	-0.160008	-0.884892
					1376	-0.159244	-0.891001
					1377	-0.158879	-0.897568
					1378	-0.158897	-0.904507
					1379	-0.159274	-0.911721
					1380	-0.159992	-0.919098
					1381	-0.161021	-0.926509
					1382	-0.162335	-0.933815
					1383	-0.163905	-0.940849
					1384	-0.165702	-0.947425
					1385	-0.167705	-0.953324
					1386	-0.169877	-0.958315
					1387	-0.172172	-0.962157
					1388	-0.174543	-0.964616
					1389	-0.176923	-0.965516
					1390	-0.179236	-0.96472
					1391	-0.181386	-0.962234
					1392	-0.183284	-0.958212
					1393	-0.184839	-0.95296
					1394	-0.185984	-0.946911
					1395	-0.186679	-0.940572
					1396	-0.186918	-0.934464
					1397	-0.186731	-0.929007
					1398	-0.186173	-0.924512
					1399	-0.185307	-0.921157
					1400	-0.1842	-0.918991
					1401	-0.182929	-0.917948
					1402	-0.181556	-0.917896
					1403	-0.180138	-0.918644
					1404	-0.178732	-0.919991
					1405	-0.177398	-0.92174
					1406	-0.176165	-0.923693
					1407	-0.175093	-0.925698
					1408	-0.174226	-0.927627
					1409	-0.173613	-0.929396
					1410	-0.173321	-0.930979
					1411	-0.173372	-0.932355
					1412	-0.173824	-0.933584
					1413	-0.174714	-0.934749
					1414	-0.176069	-0.935981
					1415	-0.177914	-0.937417
					1416	-0.180266	-0.939208
					1417	-0.183127	-0.941509
					1418	-0.186495	-0.944437
					1419	-0.190365	-0.9481
					1420	-0.194729	-0.952576
					1421	-0.199579	-0.9579
					1422	-0.204893	-0.964015
					1423	-0.210652	-0.970879
					1424	-0.216823	-0.978392
					1425	-0.223354	-0.986415
					1426	-0.230165	-0.994787
					1427	-0.237148	-1.00334
					1428	-0.244162	-1.01189
					1429	-0.25103	-1.02031
					1430	-0.257566	-1.02846
					1431	-0.263573	-1.03626
					1432	-0.268873	-1.0437
					1433	-0.273299	-1.05079
					1434	-0.276743	-1.05761
					1435	-0.27912	-1.06421
					1436	-0.280419	-1.07072
					1437	-0.28066	-1.07724
					1438	-0.279915	-1.08386
					1439	-0.278271	-1.09064
					1440	-0.275841	-1.09759
					1441	-0.272764	-1.10465
					1442	-0.269195	-1.11174
					1443	-0.265263	-1.11868
					1444	-0.261136	-1.12521
					1445	-0.256952	-1.13099
					1446	-0.252853	-1.13567
					1447	-0.24896	-1.1388
					1448	-0.245369	-1.13995
					1449	-0.242152	-1.13875
					1450	-0.239352	-1.13492
					1451	-0.236963	-1.12836
					1452	-0.23495	-1.11911
					1453	-0.233262	-1.10745
					1454	-0.231829	-1.09383
					1455	-0.230579	-1.0788
					1456	-0.229441	-1.06298
					1457	-0.228367	-1.04699
					1458	-0.22732	-1.03138
					1459	-0.226273	-1.01655
					1460	-0.225232	-1.00285
					1461	-0.224206	-0.99047
					1462	-0.223216	-0.979486
					1463	-0.222291	-0.969914
					1464	-0.221464	-0.961688
					1465	-0.220774	-0.954736
					1466	-0.220256	-0.948924
					1467	-0.219943	-0.944116
					1468	-0.219858	-0.940165
					1469	-0.220039	-0.936932
					1470	-0.220497	-0.93427
					1471	-0.221233	-0.932032
					1472	-0.222242	-0.93007
					1473	-0.2235	-0.928236
					1474	-0.224972	-0.926379
					1475	-0.226614	-0.924364
					1476	-0.228363	-0.922031
					1477	-0.230144	-0.919239
					1478	-0.231882	-0.915849
					1479	-0.233479	-0.911762
					1480	-0.234859	-0.906866
					1481	-0.235932	-0.901108
					1482	-0.236621	-0.894461
					1483	-0.236857	-0.886939
					1484	-0.236581	-0.878592
					1485	-0.235748	-0.869571
					1486	-0.234337	-0.86004
					1487	-0.232329	-0.850214
					1488	-0.229729	-0.840412
					1489	-0.226549	-0.830903
					1490	-0.222818	-0.822086
					1491	-0.218575	-0.814372
					1492	-0.213868	-0.808172
					1493	-0.20875	-0.803968
					1494	-0.203312	-0.802134
					1495	-0.197623	-0.803053
					1496	-0.191787	-0.807008
					1497	-0.185899	-0.814154
					1498	-0.180076	-0.824519
					1499	-0.17445	-0.837913
					1500	-0.169106	-0.853987
					1501	-0.164147	-0.87215
					1502	-0.159657	-0.891787
					1503	-0.155695	-0.912106
					1504	-0.152283	-0.932329
					1505	-0.149416	-0.951719
					1506	-0.147064	-0.969579
					1507	-0.145167	-0.985363
					1508	-0.143634	-0.998661
					1509	-0.142406	-1.00916
					1510	-0.141375	-1.01669
					1511	-0.140454	-1.02119
					1512	-0.139566	-1.02268
					1513	-0.138646	-1.02126
					1514	-0.13765	-1.01712
					1515	-0.136571	-1.01046
					1516	-0.135394	-1.00155
					1517	-0.134126	-0.990684
					1518	-0.132786	-0.978158
					1519	-0.131404	-0.964287
					1520	-0.13002	-0.949358
					1521	-0.128658	-0.933658
					1522	-0.12736	-0.917468
					1523	-0.126149	-0.901039
					1524	-0.125047	-0.884597
					1525	-0.124065	-0.868358
					1526	-0.123215	-0.852492
					1527	-0.1225	-0.837168
					1528	-0.121913	-0.822488
					1529	-0.121446	-0.80856
					1530	-0.121087	-0.795459
					1531	-0.120819	-0.783232
					1532	-0.120625	-0.771895
					1533	-0.120489	-0.761465

## Sheet: Fig 3b
NCS of sgRNA
R1_DMSO	R1_EPZ5676	R2_DMSO	R2_EPZ5676
-0.436119	-1.04329	-0.133335	0.755017
-0.466352	-1.15575	-0.0247588	1.31769
-0.465576	-1.01361	-0.0720872	0.6693
-0.188399	-0.944296	-0.0880469	0.651096
-0.263989	-1.20013	-0.0937463	0.835699
-0.455412	-0.765433	-0.172152	0.792202
-0.339926	-0.553899	-0.155879	0.868065
-0.61165	-1.1811	-0.105999	0.882582
-0.868498	-1.08378	0.00339253	0.93184
-1.11132	-1.53306	-0.0164566	1.03263
-1.37381	-1.20617	-0.0182202	0.841142
-0.812869	-1.03313	0.00114022	0.982962
-1.02195	-1.07202	-0.145111	0.973455
-1.31961	-1.14578	-0.155468	1.02058
-1.31085	-1.43971	-0.307637	0.829346
-1.08571	-1.32844	-0.317336	0.841615
-1.24924	-0.892965	-0.202916	0.914242
-0.702574	-1.45682	-0.295052	0.615395
-0.513887	-1.27971	-0.207463	0.795823
-0.682497	-1.29417	-0.167696	0.779169
-0.447481	-1.20521	-0.211253	0.785205
0.189673	0.0687508	-0.114839	0.885164
-0.490014	-1.2058	-0.148257	0.768019
-0.339469	-0.889475	-0.0231887	0.902628
-0.600907	-2.0843	-0.0974269	1.00196
-0.610427	-1.31664	-0.186143	0.631829
-0.258214	-1.13874	-0.143457	0.694184
		-0.171166	0.714616
		-0.251494	0.827541
		-0.159742	1.02787
		-0.198064	0.783515
		-0.268076	0.334482
		-0.210034	0.452917
		-0.162603	0.439921
		-0.125092	0.274566
		-0.37198	0.411833

## Sheet: Fig 3c
Relative Proliferation
	sg-N'	sg-SAM binding			sg-R1 element			sg-R2 element			sg-AF9 binding			sgC'	sgLuc
Cut position (bp)	289	422	483	551	1485	1514	1530	1688	1768	1894	2596	2608	2645	3574	-
Day 3	99.3875	92.3482	95.2246	97.0669	99.4795	91.8554	106.009	102.598	100.864	102.676	95.217	102.443	98.6828	102.157	94.3753
	96.8049	104.39	98.3396	96.8943	99.3648	106.366	99.066	100.496	104.52	101.079	100.473	101.175	97.3463	100.221	95.4449
	99.5084	100.06	106.186	99.8721	99.952	102.874	97.9467	98.9707	95.4123	99.4364	100.123	101.447	99.7141	99.3779	106.419
	104.505	103.841	100.662	106.576	101.212	99.3597	97.1691	97.979	99.3954	96.9109	104.518	95.1847	104.47	98.3031	104.198
Day 6	72.5404	37.2769	35.9765	41.3062	45.3106	48.8205	39.1163	68.5166	65.7222	82.8364	61.8543	53.3539	57.4273	90.1024	90.9755
	73.7466	33.6407	34.7201	35.4023	40.7069	47.3217	33.1003	72.3638	73.4933	81.16	55.7196	56.6106	47.9423	96.0732	87.3686
	74.8986	33.7729	36.5534	34.0109	43.7376	42.5841	38.3852	75.9957	62.3669	77.8373	60.9675	52.1766	56.5373	90.7844	106.913
	69.857	33.6032	39.8617	39.5464	46.144	44.1626	35.6417	71.4449	68.8751	66.1944	66.5729	56.8487	58.5764	89.9917	91.1665
Day 9	71.169	19.1129	20.7659	21.4641	20.0182	27.2167	18.8716	55.6161	58.4019	59.2457	38.172	36.6666	30.6536	90.9246	86.0152
	71.1044	18.64	19.6427	17.0178	17.0844	25.387	18.9301	60.6184	63.0334	66.9917	34.1422	37.0166	23.8118	95.3417	84.6659
	72.8662	19.5659	18.5938	16.6742	19.0347	23.3434	18.3333	66.2611	51.4241	60.959	35.1753	32.1534	32.6346	83.0605	111.802
	65.7635	20.3724	22.633	22.2889	23.5667	27.8543	17.8254	58.816	60.3001	56.5929	44.0233	42.8472	29.6402	76.5886	87.4821
Day 12	68.6915	11.7587	12.8804	15.2079	11.295	18.0939	8.66483	47.9311	52.6079	59.1054	22.455	21.0021	18.9319	75.0431	75.1485
	65.7581	11.4407	13.3229	11.1376	8.44493	15.5014	8.88272	49.0226	57.6515	63.5906	23.456	24.2233	11.9193	87.749	73.4811
	63.7878	11.257	11.782	11.8534	10.5329	14.6693	11.8821	63.7246	49.7048	58.358	21.2114	21.6445	18.2868	71.902	99.0375
	63.1562	13.6917	15.0505	14.42	12.0006	16.8982	11.1242	54.6487	53.4558	66.4405	27.3776	31.1624	15.2758	68.4576	87.7928

[truncated: 10 more sheets: Fig 3d, Fig 3h, Fig 3i, Fig 3j, Suppl Fig 2d, Suppl Fig 2e, Suppl Fig 9a, Suppl Fig 9b, Suppl Fig 11c, Suppl Fig 11d]
